# Supplementary material for: Crystal structure and thermal behaviour of pyridinium styphnate
Source: Acta Crystallogr E Crystallogr Commun. 2015 Jan 3;71(Pt 2):117–20. doi: 10.1107/S2056989014027704 (PMC4384612; doi:10.1107/S2056989014027704)
Supplement: Supplementary file 1 [file e-71-00117-sup1.cif]

##############################################################################
#                                                                            #
# This CIF contains the data in a paper accepted for publication in          #
# Acta Crystallographica Section E. It conforms to the requirements of       #
# Notes for Authors for Acta Crystallographica Section E, and has been       #
# peer reviewed under the auspices of the IUCr Commission on Journals.       #
#                                                                            #
# Full details of the Crystallographic Information File format               #
# are given in the paper "The Crystallographic Information File (CIF):       #
# a New Standard Archive File for Crystallography" by S. R. Hall, F. H.      #
# Allen and I. D. Brown [Acta Cryst. (1991), A47, 655-685].                  #
#                                                                            #
# The current version of the core CIF dictionary is obtainable from          #
# ftp://ftp.iucr.org/pub/cif_core.dic.                                       #
#                                                                            #
# Software is freely available for graphical display of the structure(s)     #
# in this CIF. For information consult the CIF software page                 #
# http://www.iucr.org/resources/cif/software.                                #
#                                                                            #
# This file may be used for bona fide research purposes within the           #
# scientific community so long as proper attribution is given to the journal # 
# article from which it was obtained.                                        #
#                                                                            #
##############################################################################
data_global
_audit_creation_method     SHELXL-97
_journal_data_validation_number     ?
_journal_date_recd_electronic     2014-12-15
_journal_date_accepted     2014-12-19
_journal_name_full     'Acta Crystallographica, Section E'
_journal_year     2015
_journal_volume     71
_journal_issue      2
_journal_page_first     117
_journal_page_last     120
_journal_paper_category     GO
_journal_paper_doi     10.1107/S2056989014027704
_journal_coeditor_code     SU5046
_publ_contact_author_name     'Doraisamyraja Kalaivani'
_publ_contact_author_address
;
PG and Research Department of Chemistry
Seethalakshmi Ramaswami College,
Tiruchirappalli 620 002,
Tamil Nadu, India
;
_publ_contact_author_email     kalaivbalaj@yahoo.co.in
_publ_contact_author_phone        .91E-306
_publ_section_title
;
Crystal structure and thermal behaviour of pyridinium styphnate
;
loop_
    _publ_author_name
    _publ_author_address
    'Selvarasu Muthulakshmi'
;
      PG and Research Department of Chemistry,
      Seethalakshmi Ramaswami College,
      Tiruchirappalli 620 002, Tamil Nadu, India
;
    'Doraisamyraja Kalaivani'
;
     PG and Research Department of Chemistry
     Seethalakshmi Ramaswami College,
     Tiruchirappalli 620 002, Tamil Nadu, India
;
_publ_section_synopsis
;
In the crystal of the title molecular salt, the pyridinium cation and the
3-hydroxy-2,4,6-trinitrophenolate anion are linked through bifurcated
N---H...(O,O) hydrogen bonds forming an <i>R</i>~1~^2^(6) ring motif. Impact,
friction sensitivity tests and TGA/DTA studies on this compound imply that it
is an insensitive high-energy-density material.
;
data_I
_database_code_depnum_ccdc_archive 'CCDC 1006492'
_audit_creation_method     SHELXL-97
_chemical_name_systematic
;
Pyridinium  3-hydroxy-2,4,6-trinitrophenolate
;
_chemical_name_common     ?
_chemical_formula_moiety     'C5 H6 N +, C6 H2 N3 O8 -'
_chemical_formula_sum     'C11 H8 N4 O8'
_chemical_formula_iupac     'C5 H6 N +, C6 H2 N3 O8 -'
_chemical_formula_weight     324.21
_chemical_melting_point     ?
_symmetry_cell_setting     monoclinic
_symmetry_space_group_name_H-M     'P 21/n'
_symmetry_space_group_name_Hall     '-P 2yn'
loop_
    _symmetry_equiv_pos_as_xyz
    'x, y, z'
    '-x+1/2, y+1/2, -z+1/2'
    '-x, -y, -z'
    'x-1/2, -y-1/2, z-1/2'
_cell_length_a     5.9506(2)
_cell_length_b     8.1608(3)
_cell_length_c     27.0175(10)
_cell_angle_alpha     90.00
_cell_angle_beta     90.379(5)
_cell_angle_gamma     90.00
_cell_volume     1311.99(8)
_cell_formula_units_Z     4
_cell_measurement_reflns_used     5354
_cell_measurement_theta_min     2.60
_cell_measurement_theta_max     26.12
_cell_measurement_temperature     296(2)
_exptl_crystal_description     block
_exptl_crystal_colour     yellow
_exptl_crystal_size_max     0.35
_exptl_crystal_size_mid     0.35
_exptl_crystal_size_min     0.30
_exptl_crystal_density_diffrn     1.641
_exptl_crystal_density_meas     ?
_exptl_crystal_density_method     'not measured'
_exptl_crystal_F_000     664
_exptl_absorpt_coefficient_mu     0.143
_exptl_absorpt_correction_type     multi-scan
_exptl_absorpt_process_details
;
(SADABS; Bruker, 2004)
;
_exptl_absorpt_correction_T_min     0.9510
_exptl_absorpt_correction_T_max     0.9592
_exptl_special_details     ?
_diffrn_ambient_temperature     296(2)
_diffrn_radiation_type     MoK\a
_diffrn_radiation_wavelength     0.71073
_diffrn_radiation_source     'fine-focus sealed tube'
_diffrn_radiation_monochromator     graphite
_diffrn_measurement_device_type     'Bruker Kappa APEXII CCD'
_diffrn_measurement_method     '\w and \f scan'
_diffrn_detector_area_resol_mean     ?
_diffrn_reflns_number     14733
_diffrn_reflns_av_R_equivalents     0.0465
_diffrn_reflns_av_sigmaI/netI     0.0299
_diffrn_reflns_theta_min     2.61
_diffrn_reflns_theta_max     25.00
_diffrn_reflns_theta_full     25.00
_diffrn_measured_fraction_theta_max     0.998
_diffrn_measured_fraction_theta_full     0.998
_diffrn_reflns_limit_h_min     -5
_diffrn_reflns_limit_h_max     7
_diffrn_reflns_limit_k_min     -9
_diffrn_reflns_limit_k_max     9
_diffrn_reflns_limit_l_min     -32
_diffrn_reflns_limit_l_max     32
_diffrn_standards_number     ?
_diffrn_standards_interval_count     ?
_diffrn_standards_interval_time     ?
_diffrn_standards_decay_%     ?
_refine_special_details
;
 Refinement of F^2^ against ALL reflections.  The weighted R-factor wR and
 goodness of fit S are based on F^2^, conventional R-factors R are based
 on F, with F set to zero for negative F^2^. The threshold expression of
 F^2^ > 2sigma(F^2^) is used only for calculating R-factors(gt) etc. and is
 not relevant to the choice of reflections for refinement.  R-factors based
 on F^2^ are statistically about twice as large as those based on F, and R-
 factors based on ALL data will be even larger.
;
_reflns_number_total     2296
_reflns_number_gt     1771
_reflns_threshold_expression     I>2sigma(I)
_refine_ls_structure_factor_coef     Fsqd
_refine_ls_matrix_type     full
_refine_ls_R_factor_all     0.0767
_refine_ls_R_factor_gt     0.0593
_refine_ls_wR_factor_gt     0.1768
_refine_ls_wR_factor_ref     0.1979
_refine_ls_goodness_of_fit_ref     1.139
_refine_ls_restrained_S_all     1.139
_refine_ls_number_reflns     2296
_refine_ls_number_parameters     212
_refine_ls_number_restraints     1
_refine_ls_hydrogen_treatment     mixed
_refine_ls_weighting_scheme     calc
_refine_ls_weighting_details
         'calc w=1/[\s^2^(Fo^2^)+(0.1017P)^2^+0.9268P] where P=(Fo^2^+2Fc^2^)/3'
_atom_sites_solution_hydrogens     geom
_atom_sites_solution_primary     direct
_atom_sites_solution_secondary     difmap
_refine_ls_shift/su_max     0.000
_refine_ls_shift/su_mean     0.000
_refine_diff_density_max     0.323
_refine_diff_density_min     -0.342
_refine_ls_extinction_method     none
_refine_ls_extinction_coef     ?
loop_
    _atom_type_symbol
    _atom_type_description
    _atom_type_scat_dispersion_real
    _atom_type_scat_dispersion_imag
    _atom_type_scat_source
    'C' 'C' 0.0033 0.0016
                         'International Tables Vol C Tables 4.2.6.8 and 6.1.1.4'
    'H' 'H' 0.0000 0.0000
                         'International Tables Vol C Tables 4.2.6.8 and 6.1.1.4'
    'N' 'N' 0.0061 0.0033
                         'International Tables Vol C Tables 4.2.6.8 and 6.1.1.4'
    'O' 'O' 0.0106 0.0060
                         'International Tables Vol C Tables 4.2.6.8 and 6.1.1.4'
_computing_data_collection
;
APEX2 (Bruker, 2004)
;
_computing_cell_refinement
;
APEX2 and SAINT (Bruker, 2004)
;
_computing_data_reduction
;
SAINT and XPREP (Bruker, 2004)
;
_computing_structure_solution
;
SIR92 (Altomare <i>et al.</i>,  1993)
;
_computing_structure_refinement
;
SHELXL97 (Sheldrick, 2008)
;
_computing_molecular_graphics
;
ORTEP-3 for Windows (Farrugia, 2012) and Mercury (Macrae <i>et al.</i>,
2008)
;
_computing_publication_material
;
SHELXL97 (Sheldrick, 2008)
;
loop_
    _atom_site_type_symbol
    _atom_site_label
    _atom_site_fract_x
    _atom_site_fract_y
    _atom_site_fract_z
    _atom_site_U_iso_or_equiv
    _atom_site_adp_type
    _atom_site_calc_flag
    _atom_site_refinement_flags
    _atom_site_occupancy
    _atom_site_symmetry_multiplicity
    _atom_site_disorder_assembly
    _atom_site_disorder_group
    C C1 0.5386(5) 0.1613(3) 0.08054(10) 0.0338(6) Uani d . 1 1 . .
    C C2 0.6344(5) 0.1587(3) 0.12957(10) 0.0335(6) Uani d . 1 1 . .
    C C3 0.5003(5) 0.0711(3) 0.16385(10) 0.0330(6) Uani d . 1 1 . .
    C C4 0.3031(4) -0.0084(3) 0.15364(10) 0.0331(6) Uani d . 1 1 . .
    C C5 0.2257(4) -0.0036(3) 0.10427(10) 0.0342(7) Uani d . 1 1 . .
    C C6 0.3424(5) 0.0820(4) 0.06890(10) 0.0372(7) Uani d . 1 1 . .
    H H6 0.2873 0.0862 0.0366 0.045 Uiso calc R 1 1 . .
    C C7 1.2035(5) 0.4297(4) 0.17352(12) 0.0451(8) Uani d . 1 1 . .
    H H7 1.1200 0.3709 0.1964 0.054 Uiso calc R 1 1 . .
    C C8 1.3941(6) 0.5094(4) 0.18837(12) 0.0485(8) Uani d . 1 1 . .
    H H8 1.4407 0.5063 0.2213 0.058 Uiso calc R 1 1 . .
    C C9 1.5148(6) 0.5936(4) 0.15407(12) 0.0476(8) Uani d . 1 1 . .
    H H9 1.6461 0.6474 0.1635 0.057 Uiso calc R 1 1 . .
    C C10 1.4438(6) 0.5993(4) 0.10590(12) 0.0488(8) Uani d . 1 1 . .
    H H10 1.5250 0.6577 0.0825 0.059 Uiso calc R 1 1 . .
    C C11 1.2528(6) 0.5186(4) 0.09267(12) 0.0471(8) Uani d . 1 1 . .
    H H11 1.2027 0.5209 0.0600 0.057 Uiso calc R 1 1 . .
    N N1 0.6481(5) 0.2501(3) 0.04118(9) 0.0477(7) Uani d . 1 1 . .
    N N2 0.0254(4) -0.0877(3) 0.09001(10) 0.0445(7) Uani d . 1 1 . .
    N N3 0.5834(4) 0.0636(3) 0.21455(9) 0.0436(7) Uani d . 1 1 . .
    N N4 1.1371(4) 0.4356(3) 0.12684(10) 0.0419(6) Uani d D 1 1 . .
    O O1 0.8179(5) 0.3281(4) 0.04960(9) 0.0730(9) Uani d . 1 1 . .
    O O2 0.5667(5) 0.2440(5) 0.00022(10) 0.0953(12) Uani d . 1 1 . .
    O O3 -0.0431(5) -0.0774(4) 0.04783(9) 0.0732(8) Uani d . 1 1 . .
    O O4 -0.0736(4) -0.1705(3) 0.12168(9) 0.0589(7) Uani d . 1 1 . .
    O O5 0.5195(6) 0.1641(3) 0.24370(9) 0.0800(10) Uani d . 1 1 . .
    O O6 0.7049(5) -0.0493(5) 0.22574(10) 0.0913(11) Uani d . 1 1 . .
    O O7 0.8146(3) 0.2234(3) 0.14326(8) 0.0493(6) Uani d . 1 1 . .
    O O8 0.1994(4) -0.0845(3) 0.19071(8) 0.0478(6) Uani d . 1 1 . .
    H H8A 0.0816 -0.1247 0.1805 0.072 Uiso calc R 1 1 . .
    H H4A 1.006(6) 0.388(7) 0.1186(18) 0.118(19) Uiso d D 1 1 . .
loop_
    _atom_site_aniso_label
    _atom_site_aniso_U_11
    _atom_site_aniso_U_22
    _atom_site_aniso_U_33
    _atom_site_aniso_U_12
    _atom_site_aniso_U_13
    _atom_site_aniso_U_23
    C1 0.0332(15) 0.0309(14) 0.0374(15) -0.0026(12) 0.0065(12) -0.0001(11)
    C2 0.0283(14) 0.0298(13) 0.0424(15) 0.0001(11) 0.0028(12) -0.0035(11)
    C3 0.0324(15) 0.0339(14) 0.0327(14) -0.0014(12) -0.0003(11) -0.0011(11)
    C4 0.0317(15) 0.0281(13) 0.0397(15) -0.0009(11) 0.0066(12) -0.0007(11)
    C5 0.0261(14) 0.0323(14) 0.0441(16) -0.0023(11) -0.0006(12) -0.0039(12)
    C6 0.0367(16) 0.0374(15) 0.0374(15) 0.0010(12) -0.0014(12) -0.0043(12)
    C7 0.0468(19) 0.0385(16) 0.0503(18) -0.0043(14) 0.0104(14) 0.0022(13)
    C8 0.053(2) 0.0475(18) 0.0455(17) -0.0064(16) -0.0028(15) 0.0011(14)
    C9 0.0424(18) 0.0414(17) 0.059(2) -0.0093(14) -0.0024(15) -0.0018(15)
    C10 0.0491(19) 0.0419(17) 0.055(2) -0.0082(15) 0.0100(15) 0.0081(14)
    C11 0.053(2) 0.0450(17) 0.0432(17) -0.0018(15) -0.0018(15) 0.0019(14)
    N1 0.0497(16) 0.0525(16) 0.0408(15) -0.0080(13) 0.0037(12) 0.0065(12)
    N2 0.0343(14) 0.0446(14) 0.0544(16) -0.0056(12) 0.0010(12) -0.0080(12)
    N3 0.0395(15) 0.0515(16) 0.0398(14) -0.0069(12) 0.0005(11) 0.0036(12)
    N4 0.0349(14) 0.0362(13) 0.0547(16) -0.0041(11) 0.0008(12) -0.0050(11)
    O1 0.0702(18) 0.091(2) 0.0575(15) -0.0443(16) 0.0055(13) 0.0103(14)
    O2 0.092(2) 0.147(3) 0.0465(15) -0.054(2) -0.0129(15) 0.0350(17)
    O3 0.0594(17) 0.102(2) 0.0584(16) -0.0280(15) -0.0190(13) -0.0023(15)
    O4 0.0472(14) 0.0603(15) 0.0692(16) -0.0234(12) 0.0075(12) -0.0048(12)
    O5 0.133(3) 0.0616(16) 0.0453(14) 0.0037(17) -0.0071(15) -0.0118(13)
    O6 0.089(2) 0.124(3) 0.0600(17) 0.052(2) -0.0210(15) 0.0014(17)
    O7 0.0364(12) 0.0594(14) 0.0521(13) -0.0177(10) -0.0026(10) 0.0031(10)
    O8 0.0440(13) 0.0533(13) 0.0464(12) -0.0163(10) 0.0059(10) 0.0059(10)
_geom_special_details
;
 All esds (except the esd in the dihedral angle between two l.s. planes)
 are estimated using the full covariance matrix.  The cell esds are taken
 into account individually in the estimation of esds in distances, angles
 and torsion angles; correlations between esds in cell parameters are only
 used when they are defined by crystal symmetry.  An approximate (isotropic)
 treatment of cell esds is used for estimating esds involving l.s. planes.
;
loop_
    _geom_bond_atom_site_label_1
    _geom_bond_atom_site_label_2
    _geom_bond_site_symmetry_2
    _geom_bond_distance
    _geom_bond_publ_flag
    C1 C6 . 1.369(4) ?
    C1 C2 . 1.439(4) ?
    C1 N1 . 1.445(4) ?
    C2 O7 . 1.249(3) ?
    C2 C3 . 1.420(4) ?
    C3 C4 . 1.367(4) ?
    C3 N3 . 1.454(4) ?
    C4 O8 . 1.333(3) ?
    C4 C5 . 1.409(4) ?
    C5 C6 . 1.376(4) ?
    C5 N2 . 1.426(4) ?
    C6 H6 . 0.9300 ?
    C7 N4 . 1.320(4) ?
    C7 C8 . 1.366(5) ?
    C7 H7 . 0.9300 ?
    C8 C9 . 1.362(5) ?
    C8 H8 . 0.9300 ?
    C9 C10 . 1.366(4) ?
    C9 H9 . 0.9300 ?
    C10 C11 . 1.359(5) ?
    C10 H10 . 0.9300 ?
    C11 N4 . 1.339(4) ?
    C11 H11 . 0.9300 ?
    N1 O2 . 1.206(4) ?
    N1 O1 . 1.215(4) ?
    N2 O3 . 1.211(3) ?
    N2 O4 . 1.242(3) ?
    N3 O5 . 1.200(4) ?
    N3 O6 . 1.208(4) ?
    N4 H4A . 0.90(2) ?
    O8 H8A . 0.8200 ?
loop_
    _geom_angle_atom_site_label_1
    _geom_angle_atom_site_label_2
    _geom_angle_atom_site_label_3
    _geom_angle_site_symmetry_1
    _geom_angle_site_symmetry_3
    _geom_angle
    _geom_angle_publ_flag
    C6 C1 C2 . . 122.4(3) ?
    C6 C1 N1 . . 117.1(3) ?
    C2 C1 N1 . . 120.5(2) ?
    O7 C2 C3 . . 120.3(3) ?
    O7 C2 C1 . . 126.9(3) ?
    C3 C2 C1 . . 112.8(2) ?
    C4 C3 C2 . . 126.3(3) ?
    C4 C3 N3 . . 117.1(2) ?
    C2 C3 N3 . . 116.5(2) ?
    O8 C4 C3 . . 118.1(2) ?
    O8 C4 C5 . . 125.0(2) ?
    C3 C4 C5 . . 116.9(2) ?
    C6 C5 C4 . . 120.5(2) ?
    C6 C5 N2 . . 118.8(3) ?
    C4 C5 N2 . . 120.7(3) ?
    C1 C6 C5 . . 120.9(3) ?
    C1 C6 H6 . . 119.5 ?
    C5 C6 H6 . . 119.5 ?
    N4 C7 C8 . . 120.4(3) ?
    N4 C7 H7 . . 119.8 ?
    C8 C7 H7 . . 119.8 ?
    C9 C8 C7 . . 118.7(3) ?
    C9 C8 H8 . . 120.6 ?
    C7 C8 H8 . . 120.6 ?
    C8 C9 C10 . . 120.3(3) ?
    C8 C9 H9 . . 119.9 ?
    C10 C9 H9 . . 119.9 ?
    C11 C10 C9 . . 119.1(3) ?
    C11 C10 H10 . . 120.4 ?
    C9 C10 H10 . . 120.4 ?
    N4 C11 C10 . . 119.8(3) ?
    N4 C11 H11 . . 120.1 ?
    C10 C11 H11 . . 120.1 ?
    O2 N1 O1 . . 121.5(3) ?
    O2 N1 C1 . . 118.3(3) ?
    O1 N1 C1 . . 120.2(3) ?
    O3 N2 O4 . . 121.9(3) ?
    O3 N2 C5 . . 119.8(3) ?
    O4 N2 C5 . . 118.4(3) ?
    O5 N3 O6 . . 123.2(3) ?
    O5 N3 C3 . . 118.8(3) ?
    O6 N3 C3 . . 117.8(3) ?
    C7 N4 C11 . . 121.7(3) ?
    C7 N4 H4A . . 118(3) ?
    C11 N4 H4A . . 120(3) ?
    C4 O8 H8A . . 109.5 ?
loop_
    _geom_torsion_atom_site_label_1
    _geom_torsion_atom_site_label_2
    _geom_torsion_atom_site_label_3
    _geom_torsion_atom_site_label_4
    _geom_torsion_site_symmetry_1
    _geom_torsion_site_symmetry_2
    _geom_torsion_site_symmetry_3
    _geom_torsion_site_symmetry_4
    _geom_torsion
    _geom_torsion_publ_flag
    C6 C1 C2 O7 . . . . 178.0(3) ?
    N1 C1 C2 O7 . . . . -2.3(4) ?
    C6 C1 C2 C3 . . . . -2.0(4) ?
    N1 C1 C2 C3 . . . . 177.7(2) ?
    O7 C2 C3 C4 . . . . -178.4(3) ?
    C1 C2 C3 C4 . . . . 1.6(4) ?
    O7 C2 C3 N3 . . . . 0.6(4) ?
    C1 C2 C3 N3 . . . . -179.4(2) ?
    C2 C3 C4 O8 . . . . -179.9(3) ?
    N3 C3 C4 O8 . . . . 1.1(4) ?
    C2 C3 C4 C5 . . . . 0.3(4) ?
    N3 C3 C4 C5 . . . . -178.7(2) ?
    O8 C4 C5 C6 . . . . 178.3(3) ?
    C3 C4 C5 C6 . . . . -1.9(4) ?
    O8 C4 C5 N2 . . . . -1.8(4) ?
    C3 C4 C5 N2 . . . . 178.0(2) ?
    C2 C1 C6 C5 . . . . 0.6(4) ?
    N1 C1 C6 C5 . . . . -179.2(3) ?
    C4 C5 C6 C1 . . . . 1.5(4) ?
    N2 C5 C6 C1 . . . . -178.3(3) ?
    N4 C7 C8 C9 . . . . -0.6(5) ?
    C7 C8 C9 C10 . . . . 0.8(5) ?
    C8 C9 C10 C11 . . . . -0.7(5) ?
    C9 C10 C11 N4 . . . . 0.3(5) ?
    C6 C1 N1 O2 . . . . -3.0(5) ?
    C2 C1 N1 O2 . . . . 177.3(3) ?
    C6 C1 N1 O1 . . . . 177.1(3) ?
    C2 C1 N1 O1 . . . . -2.6(4) ?
    C6 C5 N2 O3 . . . . -2.8(4) ?
    C4 C5 N2 O3 . . . . 177.3(3) ?
    C6 C5 N2 O4 . . . . 177.0(3) ?
    C4 C5 N2 O4 . . . . -2.9(4) ?
    C4 C3 N3 O5 . . . . -87.2(4) ?
    C2 C3 N3 O5 . . . . 93.7(3) ?
    C4 C3 N3 O6 . . . . 89.1(4) ?
    C2 C3 N3 O6 . . . . -90.0(4) ?
    C8 C7 N4 C11 . . . . 0.2(5) ?
    C10 C11 N4 C7 . . . . 0.0(5) ?
loop_
    _geom_hbond_atom_site_label_D
    _geom_hbond_atom_site_label_H
    _geom_hbond_atom_site_label_A
    _geom_hbond_site_symmetry_A
    _geom_hbond_distance_DH
    _geom_hbond_distance_HA
    _geom_hbond_distance_DA
    _geom_hbond_angle_DHA
    N4 H4A O1 . 0.90(2) 2.22(4) 2.946(4) 137(4)
    N4 H4A O7 . 0.90(2) 1.88(4) 2.625(3) 138(5)
    O8 H8A N2 . 0.82 2.48 2.905(3) 113
    O8 H8A O4 . 0.82 1.87 2.563(3) 141
    O8 H8A O6 1_455 0.82 2.63 3.110(4) 119
    C8 H8 O6 2_755 0.93 2.58 3.352(5) 141
    C8 H8 O8 2_655 0.93 2.63 3.405(4) 141
    C10 H10 O2 3_765 0.93 2.43 3.139(4) 133
