# Supplementary material for: Crystal structure and thermal behaviour of pyridinium styphnate
Source: Acta Crystallogr E Crystallogr Commun. 2015 Jan 3;71(Pt 2):117–20. doi: 10.1107/S2056989014027704 (PMC4384612; doi:10.1107/S2056989014027704)
Supplement: Supplementary file 2 [file e-71-00117-Isup2.hkl]

# 
# h,k,l, Fc-squared, Fo-squared, sigma(Fo-squared) and status flag 
# 
data_I
_shelx_title ' SAPY in P2(1)/n' 
_shelx_refln_list_code          4 
_shelx_F_calc_maximum      187.96 
_exptl_crystal_F_000       664.00 
_reflns_d_resolution_high  0.8409 
 
loop_ 
 _symmetry_equiv_pos_as_xyz 
 'x, y, z' 
 '-x+1/2, y+1/2, -z+1/2' 
 '-x, -y, -z' 
 'x-1/2, -y-1/2, z-1/2' 
 
_cell_length_a     5.9506 
_cell_length_b     8.1608 
_cell_length_c    27.0175 
_cell_angle_alpha  90.000 
_cell_angle_beta   90.379 
_cell_angle_gamma  90.000 
 
_shelx_F_squared_multiplier     1.000 
 
loop_ 
 _refln_index_h 
 _refln_index_k 
 _refln_index_l 
 _refln_F_squared_calc 
 _refln_F_squared_meas 
 _refln_F_squared_sigma 
 _refln_observed_status 
   2   0   0      285.70      233.92     18.39 o 
   4   0   0      187.98      208.24     13.61 o 
   6   0   0      104.78       98.11      7.04 o 
   1   1   0        5.82        9.52      0.88 o 
   2   1   0     1634.05     1483.22     24.73 o 
   3   1   0     1881.41     1910.56     38.96 o 
   4   1   0     1808.71     1685.80     42.68 o 
   5   1   0        3.87        6.32      3.22 o 
   6   1   0       26.57       34.67      3.52 o 
   7   1   0       34.91       35.61      5.77 o 
   0   2   0     7103.58     8153.04    140.96 o 
   1   2   0      445.03      439.31     10.29 o 
   2   2   0     1047.11     1115.75     21.99 o 
   3   2   0       25.84       34.32      2.99 o 
   4   2   0      411.61      421.41     10.13 o 
   5   2   0        5.45        4.16      2.23 o 
   6   2   0       22.16       21.91      3.81 o 
   1   3   0      161.51      155.35      4.12 o 
   2   3   0       27.36       40.49      3.33 o 
   3   3   0        0.07        4.11      0.89 o 
   4   3   0       68.71       79.47      3.96 o 
   5   3   0        5.96        5.24      1.50 o 
   6   3   0        6.88        1.17      9.38 o 
   0   4   0       29.33       38.41      2.82 o 
   1   4   0       61.68       60.74      1.74 o 
   2   4   0     2108.71     2028.98     36.13 o 
   3   4   0        1.70        1.22      1.00 o 
   4   4   0       19.79       26.37      2.27 o 
   5   4   0        4.63        4.89      1.99 o 
   6   4   0       28.16       38.60      7.59 o 
   1   5   0      106.25      106.23      2.59 o 
   2   5   0        9.78        7.35      1.09 o 
   3   5   0      233.57      205.29      5.52 o 
   4   5   0        0.09        0.92      1.72 o 
   5   5   0       43.63       38.90      3.96 o 
   6   5   0       10.94       11.81      4.37 o 
   0   6   0      221.55      268.35      8.20 o 
   1   6   0       29.25       37.14      1.76 o 
   2   6   0      102.48       86.36      3.26 o 
   3   6   0        5.57        4.25      2.31 o 
   4   6   0        4.05        1.01      2.36 o 
   5   6   0       19.74       23.39      3.66 o 
   1   7   0        2.97        0.86      1.18 o 
   2   7   0       74.12       78.17      3.44 o 
   3   7   0       54.74       60.09      3.38 o 
   4   7   0        8.98        9.40      2.88 o 
   0   8   0       66.93       90.25      6.69 o 
   1   8   0       22.43       24.37      2.44 o 
   2   8   0      126.52      152.81      5.51 o 
   3   8   0       55.30       51.34      3.72 o 
   4   8   0        9.19        4.96      3.75 o 
   1   9   0      244.41      241.14      7.61 o 
   2   9   0       51.46       57.54      4.11 o 
  -7   0   1       68.80       62.24      8.09 o 
  -5   0   1       62.27       85.06     26.48 o 
  -3   0   1     1829.10     1732.34     61.72 o 
  -1   0   1       17.81       35.43      1.50 o 
   1   0   1     2711.39     2158.93     89.48 o 
   3   0   1      416.50      348.31     27.58 o 
   5   0   1      136.14      132.92      9.85 o 
   7   0   1       33.86       38.96      5.28 o 
  -7   1   1       11.64       11.20      3.66 o 
  -6   1   1       47.39       38.25      3.68 o 
  -5   1   1       12.45       19.33      3.62 o 
  -4   1   1      231.38      270.52      8.52 o 
  -3   1   1      320.53      832.80     41.50 o 
  -2   1   1     1962.32     1838.11     39.88 o 
  -1   1   1      178.22      168.21      2.74 o 
   0   1   1     3422.55     4143.75     55.79 o 
   1   1   1    11306.62    10280.15    145.78 o 
   2   1   1        3.10       10.54      2.55 o 
   3   1   1      972.82     1800.77     59.50 o 
   4   1   1        0.00       24.16      5.14 o 
   5   1   1       79.69       69.28      4.26 o 
   6   1   1        0.47        9.08      2.31 o 
   7   1   1       25.30       37.68      4.90 o 
  -6   2   1        1.53        0.05      2.89 o 
  -5   2   1       68.23       77.13      4.47 o 
  -4   2   1      117.28      118.84      3.77 o 
  -3   2   1       11.17       11.22      0.90 o 
  -2   2   1     2038.02     2032.70     33.13 o 
  -1   2   1    10929.21    10295.21    127.44 o 
   0   2   1      107.47      154.16      2.20 o 
   1   2   1     3192.04     3327.64     52.84 o 
   2   2   1     3309.93     3005.17     51.81 o 
   3   2   1       99.30       95.42      2.35 o 
   4   2   1      226.56      230.16      5.14 o 
   5   2   1        0.55       -1.21      1.35 o 
   6   2   1       12.74       20.93      4.69 o 
  -6   3   1        2.04        1.43     10.11 o 
  -5   3   1       87.26      129.98     11.07 o 
  -4   3   1      179.11      184.22      5.78 o 
  -3   3   1      235.68      222.08      4.80 o 
  -2   3   1      174.86      180.61      3.62 o 
  -1   3   1     2734.37     2582.44     37.72 o 
   0   3   1      341.99      347.91      5.81 o 
   1   3   1      597.00      636.61     11.51 o 
   2   3   1      488.44      548.20     15.13 o 
   3   3   1       59.05       66.38      3.17 o 
   4   3   1       10.80       18.80      1.61 o 
   5   3   1      284.28      243.39      7.53 o 
   6   3   1        6.44        6.04      3.52 o 
  -6   4   1       33.69       48.97      5.54 o 
  -5   4   1        7.25        8.11      3.29 o 
  -4   4   1       14.64       11.00      1.72 o 
  -3   4   1       79.46       72.12      2.51 o 
  -2   4   1     3539.65     3603.71     70.83 o 
  -1   4   1       18.24       12.73      0.89 o 
   0   4   1      869.91     1032.63     16.24 o 
   1   4   1      223.38      232.09      5.40 o 
   2   4   1       43.51       77.63      3.67 o 
   3   4   1       26.93       23.67      1.65 o 
   4   4   1       32.46       32.89      2.58 o 
   5   4   1        0.10        3.74      1.80 o 
   6   4   1       42.86       40.93      5.22 o 
  -6   5   1       84.14       78.59      9.86 o 
  -5   5   1        9.91       10.55      2.86 o 
  -4   5   1        1.63        0.07      1.79 o 
  -3   5   1       91.79      133.33      5.37 o 
  -2   5   1       53.77       50.04      2.52 o 
  -1   5   1      136.68      126.52      3.08 o 
   0   5   1        0.46        0.99      0.88 o 
   1   5   1      138.94      137.38      3.08 o 
   2   5   1        0.99        2.45      1.28 o 
   3   5   1       57.41       64.45      2.96 o 
   4   5   1        3.59        5.85      2.60 o 
   5   5   1        2.14       -1.81      1.95 o 
   6   5   1        6.97       11.27      4.07 o 
  -5   6   1        0.84        1.58      2.59 o 
  -4   6   1       33.10       38.95      3.82 o 
  -3   6   1       69.75       79.60      5.59 o 
  -2   6   1        3.65       15.89      2.52 o 
  -1   6   1       16.28       10.69      1.23 o 
   0   6   1        5.73        5.68      1.11 o 
   1   6   1       25.59       22.40      1.47 o 
   2   6   1        0.65        0.83      1.32 o 
   3   6   1        7.31        5.73      2.04 o 
   4   6   1       32.20       31.84      3.07 o 
   5   6   1       15.82       19.20      3.11 o 
  -4   7   1       19.56       14.04      3.13 o 
  -3   7   1      181.81      207.32      6.25 o 
  -2   7   1       13.76       22.06      2.22 o 
  -1   7   1       60.24       64.24      2.66 o 
   0   7   1        1.37        5.25      1.42 o 
   1   7   1       98.41      111.92      3.27 o 
   2   7   1       65.77       67.11      3.26 o 
   3   7   1        6.73        1.98      2.00 o 
   4   7   1        0.80        0.95      2.41 o 
  -4   8   1        0.02       -5.71      4.35 o 
  -3   8   1       71.66       83.58      4.55 o 
  -2   8   1      152.17      169.19      5.66 o 
  -1   8   1        5.26        1.11      2.15 o 
   0   8   1        7.54        9.02      1.86 o 
   1   8   1       81.54       85.14      3.85 o 
   2   8   1      116.50      104.66      4.38 o 
   3   8   1        1.89        2.62      2.30 o 
  -2   9   1      117.61      111.24      6.98 o 
  -1   9   1       86.34      114.43     11.22 o 
   0   9   1        4.54       -0.27      2.99 o 
   1   9   1       41.44       62.35      5.22 o 
   2   9   1       80.86       89.81      5.04 o 
  -6   0   2        0.15        2.91      4.24 o 
  -4   0   2       62.40       63.63      9.93 o 
  -2   0   2      422.96      377.95     10.83 o 
   2   0   2      165.23      230.53      8.06 o 
   4   0   2        0.00        5.58      2.38 o 
   6   0   2       16.99       12.98      3.72 o 
  -7   1   2        6.46       10.51      3.76 o 
  -6   1   2       59.12       54.00      5.89 o 
  -5   1   2        3.30        2.26      1.30 o 
  -4   1   2      419.62      450.29     11.99 o 
  -3   1   2      238.40      281.14     15.28 o 
  -2   1   2     3786.00     3441.56     79.79 o 
  -1   1   2      297.51      290.92      4.49 o 
   0   1   2     1677.33     1994.54     46.30 o 
   1   1   2     4155.34     3776.24     50.11 o 
   2   1   2      524.31      616.66     23.05 o 
   3   1   2     3483.68     3536.79     64.62 o 
   4   1   2      131.08      110.32      6.21 o 
   5   1   2       18.39       21.30      2.96 o 
   6   1   2      174.24      183.15      6.91 o 
   7   1   2       75.14       81.91      5.77 o 
  -6   2   2       32.38       35.42      7.33 o 
  -5   2   2       77.19       73.81      4.12 o 
  -4   2   2        0.00       11.46      5.17 o 
  -3   2   2       92.87       86.00      2.33 o 
  -2   2   2      468.38      497.07     15.87 o 
  -1   2   2    35329.41    33291.69    434.97 o 
   0   2   2     6264.02     7392.42     99.40 o 
   1   2   2     8109.80     7287.89    101.06 o 
   2   2   2       52.62       88.66      4.73 o 
   3   2   2       15.85       32.46      6.99 o 
   4   2   2      451.42      448.78      9.11 o 
   5   2   2       41.70       49.34      4.39 o 
   6   2   2       59.51       51.93      4.94 o 
  -6   3   2       17.52       25.38     11.40 o 
  -5   3   2       83.32       71.05      3.81 o 
  -4   3   2       97.26       78.84      3.11 o 
  -3   3   2       51.25       74.15      6.16 o 
  -2   3   2      207.35      217.87      7.04 o 
  -1   3   2       83.31       93.43      2.00 o 
   0   3   2     1738.38     2066.40     34.86 o 
   1   3   2      311.14      343.72      5.54 o 
   2   3   2      545.68      599.57     16.56 o 
   3   3   2      739.57      697.10     11.60 o 
   4   3   2      291.83      272.14      6.12 o 
   5   3   2       17.73       16.66      2.47 o 
   6   3   2        8.22       10.16      3.69 o 
  -6   4   2       13.12        8.23      3.52 o 
  -5   4   2      257.62      258.57     10.44 o 
  -4   4   2       17.56       14.99      1.90 o 
  -3   4   2       32.50       41.10      2.21 o 
  -2   4   2       81.70      183.56     18.94 o 
  -1   4   2     1712.22     1602.43     28.73 o 
   0   4   2      115.33      128.95      3.00 o 
   1   4   2      377.94      369.49      7.76 o 
   2   4   2      185.98      183.80      7.43 o 
   3   4   2      108.27      134.40      3.69 o 
   4   4   2       45.96       39.42      2.96 o 
   5   4   2       33.42       30.87      2.82 o 
   6   4   2        8.77       15.90      6.01 o 
  -6   5   2        1.73       11.08      5.44 o 
  -5   5   2       11.62       14.56      2.93 o 
  -4   5   2        2.19        1.22      2.71 o 
  -3   5   2       82.40      104.61      5.46 o 
  -2   5   2       73.01       91.79      2.95 o 
  -1   5   2      306.55      295.27      7.31 o 
   0   5   2       48.32       47.08      1.86 o 
   1   5   2       66.65       72.61      2.17 o 
   2   5   2       61.68       75.93      2.67 o 
   3   5   2        4.53        4.26      1.56 o 
   4   5   2      176.65      172.64      5.90 o 
   5   5   2       19.19       12.94      2.54 o 
   6   5   2        6.25        6.60      4.09 o 
  -5   6   2       11.61       18.59      3.59 o 
  -4   6   2       71.02       77.76      6.49 o 
  -3   6   2       27.66       69.50      7.17 o 
  -2   6   2      471.58      436.56      8.61 o 
  -1   6   2        0.94       -1.22      0.92 o 
   0   6   2        9.94        3.64      1.07 o 
   1   6   2        7.52        6.63      1.07 o 
   2   6   2        2.37        1.49      1.39 o 
   3   6   2       11.24       12.88      2.90 o 
   4   6   2       15.12       14.97      2.54 o 
   5   6   2        5.50        7.40      4.13 o 
  -4   7   2        0.96        3.27      2.85 o 
  -3   7   2      268.07      259.49      7.15 o 
  -2   7   2      379.52      375.19      8.64 o 
  -1   7   2        0.42       -1.50      1.22 o 
   0   7   2       32.93       35.62      1.98 o 
   1   7   2      181.31      187.08      4.88 o 
   2   7   2       24.56       20.75      2.23 o 
   3   7   2        5.42        0.82      1.97 o 
   4   7   2        9.27        6.64      2.90 o 
  -3   8   2       51.39       52.34      3.87 o 
  -2   8   2       47.32       77.36      3.99 o 
  -1   8   2       42.04       34.13      3.04 o 
   0   8   2       38.75       47.25      2.69 o 
   1   8   2        0.46       -0.46      1.68 o 
   2   8   2       31.15       23.31      2.47 o 
   3   8   2       29.91       27.24      3.32 o 
  -2   9   2       24.66       41.18      4.71 o 
  -1   9   2       21.40       18.50      4.66 o 
   0   9   2        1.08       -1.95      2.85 o 
   1   9   2      136.08      149.32      5.92 o 
   2   9   2       94.11       74.00      4.08 o 
  -7   0   3        0.91        3.04      4.34 o 
  -5   0   3       30.24       33.64      5.21 o 
  -3   0   3      360.94      332.09     10.41 o 
  -1   0   3     2119.30     1882.05     49.69 o 
   1   0   3        9.81       16.31      1.45 o 
   3   0   3     4070.00     3799.21    103.41 o 
   5   0   3       72.06       85.47      6.96 o 
   7   0   3       87.33       85.13      7.59 o 
  -7   1   3       19.62       15.72      5.35 o 
  -6   1   3       20.59       17.95      4.37 o 
  -5   1   3       38.95       46.07      3.28 o 
  -4   1   3       34.36       38.25      2.41 o 
  -3   1   3      155.45      169.27      7.18 o 
  -2   1   3      213.96      226.56      6.74 o 
  -1   1   3       98.94      121.48      1.99 o 
   0   1   3      405.62      479.08      8.13 o 
   1   1   3      541.29      453.09      6.07 o 
   2   1   3     5229.90     4963.87     80.37 o 
   3   1   3      521.11      586.43     21.05 o 
   4   1   3      144.03      156.27      8.64 o 
   5   1   3        1.59        3.15      2.12 o 
   6   1   3       59.74       51.81      3.68 o 
   7   1   3        4.30       14.81      3.21 o 
  -6   2   3        9.00       15.66      5.96 o 
  -5   2   3        9.41       13.93      2.25 o 
  -4   2   3      235.44      211.30      5.50 o 
  -3   2   3        1.13        3.27      1.29 o 
  -2   2   3     3086.04     2764.07     45.53 o 
  -1   2   3    25427.61    24289.47    307.08 o 
   0   2   3      314.17      388.49      6.07 o 
   1   2   3      612.05      542.50      7.54 o 
   2   2   3      391.45      354.13      8.15 o 
   3   2   3      251.35      288.26      5.24 o 
   4   2   3      464.26      457.32      9.06 o 
   5   2   3        0.00        3.17      1.57 o 
   6   2   3      113.65      111.87      6.87 o 
  -6   3   3        0.28       -4.55      3.68 o 
  -5   3   3      203.18      186.18      6.46 o 
  -4   3   3      147.99      155.11      4.48 o 
  -3   3   3      507.28      439.12      8.34 o 
  -2   3   3      174.88      201.04      5.02 o 
  -1   3   3      191.10      181.88      3.13 o 
   0   3   3      856.86     1041.17     17.34 o 
   1   3   3        9.18        9.86      0.66 o 
   2   3   3      618.77     1627.88     88.64 o 
   3   3   3      324.84      341.73      6.08 o 
   4   3   3      231.85      224.33      5.29 o 
   5   3   3       12.78        7.23      3.38 o 
   6   3   3        4.37       -0.02      3.07 o 
  -6   4   3        0.13       -3.43      3.62 o 
  -5   4   3       24.58       28.63      3.66 o 
  -4   4   3       17.16       20.78      2.11 o 
  -3   4   3      676.82      595.17     11.23 o 
  -2   4   3     1169.66     1141.68     18.97 o 
  -1   4   3        0.02        2.51      0.73 o 
   0   4   3      132.10      169.92      3.80 o 
   1   4   3     1016.77      985.85     20.82 o 
   2   4   3       46.62       43.78      4.72 o 
   3   4   3      161.02      167.48      4.14 o 
   4   4   3        6.36        2.83      1.98 o 
   5   4   3      167.07      155.41      7.76 o 
   6   4   3        2.26        2.80      3.40 o 
  -6   5   3       43.02       38.61      6.76 o 
  -5   5   3      158.13      174.29      9.32 o 
  -4   5   3      228.56      217.07      8.69 o 
  -3   5   3        6.17       13.97      2.05 o 
  -2   5   3       77.16       98.64      2.99 o 
  -1   5   3        0.05        1.66      1.14 o 
   0   5   3      617.47      702.21     21.12 o 
   1   5   3        3.78        2.37      0.83 o 
   2   5   3        5.34        5.53      1.21 o 
   3   5   3        7.51        9.26      2.18 o 
   4   5   3       74.65       66.30      4.13 o 
   5   5   3        5.92        3.08      1.88 o 
   6   5   3       12.58       12.10      6.44 o 
  -5   6   3       32.45       28.44      4.10 o 
  -4   6   3      177.85      172.14      8.18 o 
  -3   6   3     2776.19     2475.49     52.62 o 
  -2   6   3      397.66      465.45     17.78 o 
  -1   6   3        0.00       -1.05      0.99 o 
   0   6   3       26.12       26.66      1.62 o 
   1   6   3       21.34       20.60      1.48 o 
   2   6   3        0.08       -1.60      1.34 o 
   3   6   3       56.16       67.04      6.24 o 
   4   6   3        0.24        1.74      2.34 o 
   5   6   3        0.05       -2.16      2.16 o 
  -4   7   3       13.72        8.33      3.02 o 
  -3   7   3       46.70       64.02      6.47 o 
  -2   7   3      415.61      476.05     10.41 o 
  -1   7   3        0.99       -1.89      1.26 o 
   0   7   3       21.26       20.28      1.71 o 
   1   7   3        0.55        3.63      1.42 o 
   2   7   3       20.88       22.16      2.26 o 
   3   7   3        0.21       -0.49      2.12 o 
   4   7   3       42.99       46.27      4.42 o 
  -3   8   3      151.39      133.10      6.33 o 
  -2   8   3      116.61      182.27      8.68 o 
  -1   8   3        0.90        0.12      1.99 o 
   0   8   3        5.55        9.10      2.00 o 
   1   8   3        1.59       -0.95      1.67 o 
   2   8   3       16.94       20.04      2.39 o 
   3   8   3        2.58        0.00      2.47 o 
  -2   9   3      132.41      144.68      6.61 o 
  -1   9   3        9.21       12.47      4.20 o 
   0   9   3        1.78       -3.64      2.82 o 
   1   9   3        1.11        7.92      2.41 o 
   2   9   3       51.65       34.46      3.26 o 
  -6   0   4       88.39       98.52      9.44 o 
  -4   0   4       15.38       16.55      1.82 o 
  -2   0   4      513.81      416.16     11.69 o 
   0   0   4    10485.82     9202.19    176.87 o 
   2   0   4     2464.94     2087.61     50.91 o 
   4   0   4      213.54      206.10     10.05 o 
   6   0   4        5.19       -2.16      2.70 o 
  -6   1   4        0.53       -0.91      5.07 o 
  -5   1   4       86.38       89.61      4.56 o 
  -4   1   4       28.29       29.49      1.83 o 
  -3   1   4       81.56      118.92      5.14 o 
  -2   1   4      856.33      762.87     13.73 o 
  -1   1   4        7.41        0.75      0.43 o 
   0   1   4      710.67      625.03      9.25 o 
   1   1   4     3164.04     2844.77     36.10 o 
   2   1   4      849.45      940.73     43.38 o 
   3   1   4      465.80      492.13      9.38 o 
   4   1   4      132.84      137.50      4.06 o 
   5   1   4       48.14       48.19      3.66 o 
   6   1   4       76.07       63.88      4.28 o 
  -6   2   4       26.36       28.91      6.80 o 
  -5   2   4       93.36      104.50      4.36 o 
  -4   2   4       29.84       40.62      1.79 o 
  -3   2   4       46.40       45.11      1.98 o 
  -2   2   4      700.40      770.63     49.65 o 
  -1   2   4     2099.36     2021.92     28.34 o 
   0   2   4     2406.13     2467.61     43.99 o 
   1   2   4       55.95       39.15      0.91 o 
   2   2   4      303.06      282.84      4.71 o 
   3   2   4      215.12      176.63      3.48 o 
   4   2   4      124.04       99.78      3.97 o 
   5   2   4      128.07      105.41      5.07 o 
   6   2   4        2.98       12.12      3.80 o 
  -6   3   4        2.41        3.17      3.43 o 
  -5   3   4       63.93       64.54      4.50 o 
  -4   3   4      366.24      349.67      9.14 o 
  -3   3   4      202.38      261.73      7.39 o 
  -2   3   4       48.00       66.45      4.92 o 
  -1   3   4      751.67      677.60     10.88 o 
   0   3   4      638.13      711.58     13.00 o 
   1   3   4     2068.04     1914.14     29.79 o 
   2   3   4     5276.85     5216.55     84.79 o 
   3   3   4      115.95      135.21      2.97 o 
   4   3   4      150.68      151.21      3.97 o 
   5   3   4       39.62       32.64      4.07 o 
   6   3   4       17.45       23.15      4.40 o 
  -6   4   4       10.87       10.53      4.82 o 
  -5   4   4       11.72       15.82      4.05 o 
  -4   4   4      654.35      643.65     15.41 o 
  -3   4   4      204.13      324.59     14.09 o 
  -2   4   4     4052.31     3988.59     67.41 o 
  -1   4   4       40.83       38.16      1.47 o 
   0   4   4      149.99      157.39      4.48 o 
   1   4   4      370.38      352.71      6.49 o 
   3   4   4        6.79        4.13      2.18 o 
   4   4   4       14.08        5.35      2.48 o 
   5   4   4      108.82       99.61      5.83 o 
   6   4   4        4.72        5.49      3.72 o 
  -6   5   4        1.07       -3.38      7.54 o 
  -5   5   4        0.45        3.81      2.94 o 
  -4   5   4      445.90      435.85     13.28 o 
  -3   5   4      190.63      201.48      5.89 o 
  -2   5   4      656.98      629.53     11.53 o 
  -1   5   4       22.30       21.34      1.28 o 
   0   5   4      233.94      283.60      8.19 o 
   1   5   4       13.99       10.83      1.09 o 
   2   5   4       27.15       21.67      2.34 o 
   3   5   4       44.27       55.83      4.98 o 
   4   5   4       15.54       12.65      2.23 o 
   5   5   4        2.26        3.52      2.67 o 
  -5   6   4        2.60        0.10      3.37 o 
  -4   6   4       37.81       60.90      8.29 o 
  -3   6   4       32.08      194.20     15.45 o 
  -2   6   4      721.24      782.37     15.31 o 
  -1   6   4       12.77       11.46      1.34 o 
   0   6   4       23.91       29.35      1.68 o 
   1   6   4      169.80      150.78      3.70 o 
   2   6   4       11.29        6.93      1.52 o 
   3   6   4        6.57        8.65      1.93 o 
   4   6   4       41.65       44.79      6.05 o 
   5   6   4       30.56       29.05      3.57 o 
  -4   7   4        0.10        3.72      2.91 o 
  -3   7   4        2.93       15.69      2.66 o 
  -2   7   4      225.45      286.18     12.07 o 
  -1   7   4       12.18        7.04      1.61 o 
   0   7   4        1.68        5.12      1.29 o 
   1   7   4       74.32       88.20      3.32 o 
   2   7   4       16.75       13.08      2.29 o 
   3   7   4        0.82        6.40      3.45 o 
   4   7   4       10.41        8.37      2.94 o 
  -3   8   4       10.12       22.53      3.07 o 
  -2   8   4      443.76      466.40     11.38 o 
  -1   8   4        1.33       -2.46      1.86 o 
   0   8   4        0.18        2.76      1.72 o 
   1   8   4        0.05       -2.52      1.68 o 
   2   8   4       36.87       34.88      3.01 o 
   3   8   4        0.89       -0.41      2.24 o 
  -2   9   4       35.38       43.24      5.48 o 
  -1   9   4       52.72       58.29      5.13 o 
   0   9   4       14.51       11.34      3.14 o 
   1   9   4        4.80        1.82      2.11 o 
   2   9   4       29.82       24.27      2.99 o 
  -5   0   5       24.48       31.53      4.83 o 
  -3   0   5      164.84      149.80      7.03 o 
  -1   0   5    18413.23    16419.91    340.49 o 
   1   0   5       84.48       69.27      1.82 o 
   3   0   5       48.11       49.24      1.74 o 
   5   0   5      125.45      115.35      8.13 o 
  -6   1   5       28.74       31.68      7.23 o 
  -5   1   5       97.34      117.99      5.62 o 
  -4   1   5       74.26       66.62      2.88 o 
  -3   1   5      109.04      103.57      4.01 o 
  -2   1   5       18.92       24.37      2.58 o 
  -1   1   5     1223.11     1095.06     16.93 o 
   0   1   5      382.42      324.99      4.50 o 
   1   1   5     3960.16     3716.28     49.54 o 
   2   1   5     1768.69     1686.81     28.50 o 
   3   1   5      283.23      248.08      4.97 o 
   4   1   5      138.69      148.93      3.88 o 
   5   1   5       54.78       51.84      2.75 o 
   6   1   5       65.95       74.76      5.53 o 
  -6   2   5       21.03       14.69      6.10 o 
  -5   2   5        1.24        8.26      1.72 o 
  -4   2   5      437.70      413.12      8.53 o 
  -3   2   5       10.45       13.65      1.14 o 
  -2   2   5        7.40       14.69      3.45 o 
  -1   2   5     2184.39     2034.15     30.83 o 
   0   2   5       81.83       88.59      1.80 o 
   1   2   5      964.65      996.87     14.36 o 
   2   2   5      123.69      159.20      4.96 o 
   3   2   5       16.58       22.71      2.44 o 
   4   2   5        5.82        5.51      1.00 o 
   5   2   5       20.45       31.88      2.56 o 
   6   2   5      101.49       90.71      6.43 o 
  -6   3   5        5.94        1.67      3.65 o 
  -5   3   5       74.19      101.25     10.18 o 
  -4   3   5       50.38       76.88      7.05 o 
  -3   3   5      392.27      394.98      7.64 o 
  -2   3   5       30.00       26.39      1.14 o 
  -1   3   5      591.01      545.66      9.33 o 
   0   3   5      747.70      856.08     16.26 o 
   1   3   5      910.56      862.63     13.73 o 
   2   3   5      264.09      319.86      5.94 o 
   3   3   5      110.38      102.24      2.46 o 
   4   3   5       49.60       46.89      2.34 o 
   5   3   5      289.37      231.29      9.16 o 
   6   3   5       26.49       20.17      4.24 o 
  -6   4   5       16.11       13.98     11.40 o 
  -5   4   5       36.19       31.56      3.78 o 
  -4   4   5     1985.88     1872.19     44.85 o 
  -3   4   5       14.73       36.04      5.52 o 
  -2   4   5     4202.85     4644.65     74.86 o 
  -1   4   5     1023.87      959.27     16.83 o 
   0   4   5        4.62        4.90      0.90 o 
   1   4   5      177.59      180.27      3.76 o 
   2   4   5     1133.77     1098.66     19.58 o 
   3   4   5      388.36      402.85      8.16 o 
   4   4   5        3.73        2.30      1.65 o 
   5   4   5       80.44       63.75      4.75 o 
   6   4   5        4.35       11.16      5.26 o 
  -5   5   5       12.69       11.74      5.33 o 
  -4   5   5       39.57       44.20      6.07 o 
  -3   5   5     1806.95     1622.52     34.96 o 
  -2   5   5       89.58      177.11     22.93 o 
  -1   5   5       55.90       41.96      2.24 o 
   0   5   5      524.14      634.11     14.56 o 
   1   5   5      409.63      399.33      7.81 o 
   2   5   5      188.38      208.18      5.84 o 
   3   5   5      107.62      106.78      3.71 o 
   4   5   5       94.77       84.59      4.46 o 
   5   5   5       74.71       62.23      4.26 o 
  -5   6   5       28.02       25.69      4.77 o 
  -4   6   5        1.12        8.29      4.05 o 
  -3   6   5      377.29      393.22     11.36 o 
  -2   6   5       16.19      150.43     13.24 o 
  -1   6   5       40.32       35.75      1.88 o 
   0   6   5        0.02        2.19      1.16 o 
   1   6   5       26.97       26.81      1.58 o 
   2   6   5       18.07       22.23      3.36 o 
   3   6   5        5.00        4.34      2.13 o 
   4   6   5        0.15       15.68      4.82 o 
   5   6   5        3.90        2.93      3.09 o 
  -4   7   5       37.82       53.62      5.39 o 
  -3   7   5       26.36       38.87      3.87 o 
  -2   7   5       48.42       76.77      7.12 o 
  -1   7   5        4.57        1.49      1.62 o 
   0   7   5      253.42      282.91      6.77 o 
   1   7   5      123.16      125.33      3.97 o 
   2   7   5        7.36        5.97      1.83 o 
   3   7   5      166.21      149.12      5.21 o 
   4   7   5       15.40        8.05      2.93 o 
  -3   8   5       36.78       41.81      4.55 o 
  -2   8   5      371.68      419.79     17.84 o 
  -1   8   5        4.13        3.91      2.35 o 
   0   8   5       66.46       73.31      3.44 o 
   1   8   5        7.88        7.69      2.03 o 
   2   8   5        5.59        3.09      2.00 o 
   3   8   5       29.97       20.37      4.74 o 
  -2   9   5        0.02        1.79      2.67 o 
  -1   9   5        8.34        8.13      2.84 o 
   0   9   5        0.11       -2.29      2.59 o 
   1   9   5       29.72       21.74      2.94 o 
   2   9   5        6.54        3.04      2.69 o 
  -6   0   6      359.11      361.18     32.37 o 
  -4   0   6      118.95      116.17      5.15 o 
  -2   0   6       29.97       25.93      1.84 o 
   0   0   6      261.04      216.32      4.84 o 
   2   0   6     1010.38      809.20     19.69 o 
   4   0   6       54.19       58.99      3.07 o 
   6   0   6        5.06        8.24      3.67 o 
  -6   1   6        0.60        5.61      5.33 o 
  -5   1   6      513.45      511.64     14.62 o 
  -4   1   6        0.02        1.34      0.85 o 
  -3   1   6      185.00      163.12      4.31 o 
  -2   1   6      344.04      368.92      7.62 o 
  -1   1   6       65.91       64.18      1.95 o 
   0   1   6     1044.78      990.62     13.90 o 
   1   1   6        2.83        1.78      0.32 o 
   2   1   6      524.61      441.39      7.47 o 
   3   1   6       83.04      104.23      4.46 o 
   4   1   6       10.57       10.43      0.83 o 
   5   1   6       61.68       69.03      5.29 o 
   6   1   6       75.96       73.97      4.98 o 
  -6   2   6       48.40       49.29     12.87 o 
  -5   2   6      371.45      345.37     10.02 o 
  -4   2   6       46.14       39.60      2.07 o 
  -3   2   6        9.76        7.80      1.02 o 
  -2   2   6       21.00       17.26      1.31 o 
  -1   2   6     3277.12     2997.03     45.40 o 
   0   2   6      375.80      381.70      5.72 o 
   1   2   6     1940.07     1634.12     22.27 o 
   2   2   6     1770.00     1759.89     26.12 o 
   3   2   6      361.87      367.44      7.33 o 
   4   2   6        8.28        8.69      1.09 o 
   5   2   6        1.77        3.36      1.77 o 
   6   2   6       26.44       29.87      4.12 o 
  -6   3   6       29.93       29.03      5.44 o 
  -5   3   6      303.55      327.84     12.39 o 
  -4   3   6      639.70      617.99     15.00 o 
  -3   3   6      176.40      199.03      6.81 o 
  -2   3   6       10.83       11.84      0.86 o 
  -1   3   6     6797.22     6645.12    103.14 o 
   0   3   6      428.43      400.81     10.15 o 
   1   3   6      916.93      842.05     13.48 o 
   2   3   6      111.25      119.54      2.54 o 
   3   3   6       23.30       24.61      1.18 o 
   4   3   6      107.27       82.53      3.12 o 
   5   3   6      175.83      151.89      7.58 o 
   6   3   6       18.29       14.87      4.07 o 
  -6   4   6        4.44       -2.00      4.24 o 
  -5   4   6      144.39      134.30      6.77 o 
  -4   4   6      405.76      613.17     49.32 o 
  -3   4   6      113.72      123.23      3.69 o 
  -2   4   6      857.03     1546.62     69.70 o 
  -1   4   6       90.49       95.12      2.55 o 
   0   4   6      703.88      753.30     15.05 o 
   1   4   6     1009.99     1037.05     18.17 o 
   2   4   6      255.47      257.65     10.04 o 
   3   4   6        0.01        7.59      2.02 o 
   4   4   6       24.05       25.03      2.35 o 
   5   4   6       16.90       19.12      3.88 o 
   6   4   6       11.64       26.70      4.77 o 
  -5   5   6        4.78        4.64      3.07 o 
  -4   5   6       55.12       40.34      5.49 o 
  -3   5   6      579.47      677.19     31.53 o 
  -2   5   6       38.28       54.14      2.23 o 
  -1   5   6       24.76       24.81      1.88 o 
   0   5   6      184.20      220.31      5.21 o 
   1   5   6      438.85      447.26      8.21 o 
   2   5   6      138.83      164.53      6.09 o 
   3   5   6       22.07       26.79      2.39 o 
   4   5   6        0.45        9.09      3.10 o 
   5   5   6        4.33        5.62      2.55 o 
  -5   6   6        0.85        0.71      3.03 o 
  -4   6   6       30.09       19.65      3.74 o 
  -3   6   6        0.25      140.13     13.24 o 
  -2   6   6      110.66      100.74      3.62 o 
  -1   6   6        4.55        8.29      1.41 o 
   0   6   6      406.65      394.45      9.51 o 
   1   6   6      289.44      291.42      5.95 o 
   2   6   6       99.22       93.52      3.19 o 
   3   6   6       57.50       44.65      2.84 o 
   4   6   6      564.11      489.68     13.85 o 
   5   6   6        3.78        2.26      2.35 o 
  -4   7   6      129.17      134.06      9.18 o 
  -3   7   6      367.06      345.69     11.51 o 
  -2   7   6        9.73       17.75      2.91 o 
  -1   7   6        0.00       -1.13      1.47 o 
   0   7   6        2.80        7.80      1.38 o 
   1   7   6      256.79      247.09      5.95 o 
   2   7   6        3.77        1.12      1.63 o 
   3   7   6       89.90       83.30      3.94 o 
   4   7   6        0.38        3.67      3.21 o 
  -3   8   6      125.47      112.27      7.58 o 
  -2   8   6       37.67       52.50      4.87 o 
  -1   8   6       10.73       19.82      2.52 o 
   0   8   6        0.35        1.17      1.72 o 
   1   8   6       25.88       27.37      2.65 o 
   2   8   6        0.00       -2.79      1.86 o 
   3   8   6       11.21        6.44      2.71 o 
  -2   9   6       20.23       20.03      3.89 o 
  -1   9   6       57.97       46.83      4.09 o 
   0   9   6        0.02        1.23      2.40 o 
   1   9   6        7.85       -1.50      2.11 o 
   2   9   6       21.89       19.19      3.13 o 
  -5   0   7      288.18      293.60     14.41 o 
  -3   0   7      741.06      692.77     26.40 o 
  -1   0   7       25.33       26.39      1.23 o 
   1   0   7        6.23        4.95      0.44 o 
   3   0   7      784.67      774.23     17.95 o 
   5   0   7       23.17       21.94      6.62 o 
  -6   1   7      214.27      223.98     16.85 o 
  -5   1   7      101.53      109.14     10.07 o 
  -4   1   7       42.71       45.13      1.94 o 
  -3   1   7        3.33        7.00      1.63 o 
  -2   1   7      647.82      618.25     11.61 o 
  -1   1   7      813.42      750.96     13.37 o 
   0   1   7     3159.47     2939.24     39.50 o 
   1   1   7       53.98       62.42      1.37 o 
   2   1   7      158.47      126.07      2.43 o 
   3   1   7      219.68      210.21      4.79 o 
   4   1   7        5.13        4.17      0.79 o 
   5   1   7       76.30       69.56      3.50 o 
   6   1   7      113.32      108.32      5.90 o 
  -6   2   7       16.49        2.94      7.72 o 
  -5   2   7     1164.66     1155.24     32.32 o 
  -4   2   7        1.66        1.69      1.67 o 
  -3   2   7      234.39      239.46      6.62 o 
  -2   2   7       49.61       56.86      2.08 o 
  -1   2   7      319.84      252.15      5.40 o 
   0   2   7     1948.05     1964.33     31.34 o 
   1   2   7      222.24      214.57      3.38 o 
   2   2   7      355.79      346.25      6.05 o 
   3   2   7        4.97        6.89      0.79 o 
   4   2   7      130.14      120.20      3.89 o 
   5   2   7        1.08        6.90      1.93 o 
   6   2   7        0.02       -0.63      3.56 o 
  -6   3   7       65.03       61.59      7.24 o 
  -5   3   7       83.76       92.87      5.67 o 
  -4   3   7      823.18      747.85     16.87 o 
  -3   3   7      129.31      107.88      3.43 o 
  -2   3   7      111.21      100.93      2.66 o 
  -1   3   7     1532.60     1640.68     27.37 o 
   0   3   7      226.91      190.68      4.29 o 
   1   3   7       21.45       18.04      0.97 o 
   2   3   7      202.89      185.24      3.33 o 
   3   3   7       37.86       34.05      1.92 o 
   4   3   7       25.21       29.25      2.17 o 
   5   3   7       29.61       24.57      3.06 o 
   6   3   7       87.81       74.17      6.70 o 
  -6   4   7        2.01       -1.66      5.52 o 
  -5   4   7       35.49       43.63      4.56 o 
  -4   4   7      147.81      233.28     22.47 o 
  -3   4   7       35.49       51.48      4.41 o 
  -2   4   7      203.69      345.70     16.52 o 
  -1   4   7      303.86      286.21      5.56 o 
   0   4   7      197.81      229.33      5.82 o 
   1   4   7      492.07      457.90      8.51 o 
   2   4   7      190.13      218.46      4.74 o 
   3   4   7      104.98      108.53      5.39 o 
   4   4   7      250.38      250.89      8.32 o 
   5   4   7        5.11       12.90      3.05 o 
   6   4   7      261.55      267.84     13.70 o 
  -5   5   7       40.00       27.71      4.32 o 
  -4   5   7       72.06       74.37      6.40 o 
  -2   5   7        2.01        5.20      1.33 o 
  -1   5   7      639.71      606.56     10.99 o 
   0   5   7     2406.79     2716.76     47.66 o 
   1   5   7     1098.07     1089.63     18.55 o 
   2   5   7      171.05      188.86      5.74 o 
   3   5   7       95.51       91.73      3.48 o 
   4   5   7      284.53      240.23      7.41 o 
   5   5   7       37.24       31.77      4.13 o 
  -5   6   7        1.21       -3.63      4.57 o 
  -4   6   7        0.03       -1.46      2.81 o 
  -3   6   7     2976.00     2638.43     60.88 o 
  -2   6   7      135.92      121.73      4.09 o 
  -1   6   7       51.74       42.70      2.27 o 
   0   6   7       21.84       29.69      1.90 o 
   1   6   7      132.39      125.93      3.67 o 
   2   6   7       13.81       13.19      1.60 o 
   3   6   7        6.36        2.62      1.65 o 
   4   6   7        2.02       12.51      2.51 o 
   5   6   7        1.04       -1.81      2.53 o 
  -4   7   7        1.35       13.41      3.56 o 
  -3   7   7       79.21      166.02     12.62 o 
  -2   7   7       37.21       34.97      3.57 o 
  -1   7   7       79.95       77.89      3.36 o 
   0   7   7      395.00      431.12     12.31 o 
   1   7   7      223.43      236.31      5.96 o 
   2   7   7       14.71       17.61      2.19 o 
   3   7   7        1.13        0.85      1.77 o 
   4   7   7      134.75      101.51      6.00 o 
  -3   8   7       79.41       93.61      9.15 o 
  -2   8   7       21.53       21.96      2.99 o 
  -1   8   7      114.17      115.67      4.91 o 
   0   8   7       11.55       11.54      2.05 o 
   1   8   7        2.74        1.98      1.98 o 
   2   8   7        5.26        2.46      2.14 o 
   3   8   7        0.24        0.66      2.21 o 
  -2   9   7       17.60       10.84      3.14 o 
  -1   9   7       12.65        5.50      4.10 o 
   0   9   7       49.40       48.47      4.07 o 
   1   9   7        0.16       -3.19      2.13 o 
   2   9   7        1.02        0.63      2.84 o 
  -6   0   8      449.98      514.92     41.93 o 
  -4   0   8        1.49        0.45      1.94 o 
  -2   0   8        0.34        0.82      1.03 o 
   0   0   8        6.69       14.12      0.85 o 
   2   0   8     3253.94     3108.41     73.46 o 
   4   0   8      171.90      142.38      4.52 o 
   6   0   8       96.86       89.72      7.94 o 
  -6   1   8       67.07       80.86      9.75 o 
  -5   1   8      113.24      123.25      6.93 o 
  -4   1   8      130.03      111.01      4.20 o 
  -3   1   8       88.21       83.76      3.16 o 
  -2   1   8     4616.77     4494.84    106.41 o 
  -1   1   8      159.71      172.00      3.72 o 
   0   1   8     2321.17     2112.86     26.63 o 
   1   1   8     2828.17     2538.57     37.99 o 
   2   1   8       21.13       28.23      1.06 o 
   3   1   8       27.64       29.89      1.83 o 
   4   1   8        5.47        6.18      0.73 o 
   5   1   8        0.30        2.22      1.57 o 
   6   1   8        6.03        6.38      2.65 o 
  -6   2   8        0.15       -4.12      2.75 o 
  -5   2   8      619.30      685.19     20.32 o 
  -4   2   8        0.78       -0.51      0.78 o 
  -3   2   8      136.01      123.79      3.79 o 
  -2   2   8     1168.66     1107.95     21.45 o 
  -1   2   8      494.75      446.59      8.39 o 
   0   2   8     3392.09     3289.92     56.37 o 
   1   2   8       25.02       15.13      0.74 o 
   2   2   8       39.19       39.24      1.31 o 
   3   2   8        6.49        7.79      0.81 o 
   4   2   8        0.07       -1.17      1.15 o 
   5   2   8       37.13       43.40      3.90 o 
   6   2   8        8.78        9.39      3.39 o 
  -6   3   8        6.17        3.45      4.20 o 
  -5   3   8        3.73       12.34     10.54 o 
  -4   3   8     1083.54     1027.38     26.22 o 
  -3   3   8       16.53       13.44      1.24 o 
  -2   3   8      353.61      347.62      6.81 o 
  -1   3   8       15.19       25.61      1.23 o 
   0   3   8       24.66       16.82      1.20 o 
   1   3   8      546.74      529.62      9.11 o 
   2   3   8      194.11      215.65      3.81 o 
   3   3   8      282.34      289.01      7.25 o 
   4   3   8       24.47       30.20      2.25 o 
   5   3   8       33.27       37.91      4.09 o 
   6   3   8       11.95       21.35      4.33 o 
  -6   4   8        5.27        4.81      4.72 o 
  -5   4   8       16.78       13.61      3.99 o 
  -4   4   8      602.04      549.85     21.34 o 
  -3   4   8       52.22       62.48      2.47 o 
  -2   4   8      371.44      398.83      8.68 o 
  -1   4   8      584.22      612.34     10.88 o 
   0   4   8       76.91       80.72      2.58 o 
   1   4   8        3.81        4.28      0.93 o 
   2   4   8      108.54      100.60      2.66 o 
   3   4   8      434.94      420.15      9.34 o 
   4   4   8       27.60       20.40      2.63 o 
   5   4   8      157.61      163.18      7.81 o 
   6   4   8       29.16       45.47      5.57 o 
  -5   5   8       49.40       52.02      4.92 o 
  -4   5   8       54.41       53.78      4.70 o 
  -3   5   8       32.77       32.94      3.02 o 
  -2   5   8       31.00       36.40      2.22 o 
  -1   5   8       66.52       61.30      2.07 o 
   0   5   8      452.73      513.50      9.97 o 
   1   5   8       34.10       44.29      1.89 o 
   2   5   8      192.00      191.77      4.83 o 
   3   5   8        3.59        6.49      2.51 o 
   4   5   8      115.08       82.44      4.13 o 
   5   5   8       28.78       21.19      3.93 o 
  -5   6   8        4.39        1.08      3.51 o 
  -4   6   8       62.86       73.71      6.71 o 
  -3   6   8        2.16      112.18     12.87 o 
  -2   6   8      109.65      104.15      4.75 o 
  -1   6   8       56.46       58.49      2.66 o 
   0   6   8      374.39      419.00     11.77 o 
   1   6   8       38.18       35.67      2.16 o 
   2   6   8        9.23        9.22      1.54 o 
   3   6   8       57.95       56.18      2.98 o 
   4   6   8       19.82       19.07      2.70 o 
   5   6   8        4.66        2.00      6.72 o 
  -4   7   8       13.54       18.13      4.15 o 
  -3   7   8       17.67       44.76      4.70 o 
  -2   7   8       63.34       50.50      3.92 o 
  -1   7   8       21.66       25.99      2.18 o 
   0   7   8       37.17       44.06      2.61 o 
   1   7   8      129.26      117.51      3.90 o 
   2   7   8        3.01       -1.23      1.43 o 
   3   7   8       22.08       13.93      2.15 o 
   4   7   8        2.50       -0.18      2.67 o 
  -3   8   8        0.56       11.64      5.41 o 
  -2   8   8        1.08       -1.00      2.38 o 
  -1   8   8       24.47       21.35      3.27 o 
   0   8   8        4.81        3.11      1.78 o 
   1   8   8        0.92       -2.71      1.81 o 
   2   8   8       28.68       27.85      2.68 o 
   3   8   8       38.95       40.66      3.73 o 
  -1   9   8        0.20        0.23      2.81 o 
   0   9   8        0.66        2.55      2.43 o 
   1   9   8        1.32       -3.06      2.04 o 
  -5   0   9       26.96       37.00      4.28 o 
  -3   0   9       56.20       56.60      4.72 o 
  -1   0   9    12016.59    11262.51    272.75 o 
   1   0   9     5131.09     5104.50    120.03 o 
   3   0   9       42.56       36.04      2.77 o 
   5   0   9       17.98       16.95      4.60 o 
  -6   1   9      287.65      329.11     31.26 o 
  -5   1   9      439.16      412.26     13.04 o 
  -4   1   9       46.87       45.88      2.69 o 
  -3   1   9        8.37        9.11      1.07 o 
  -2   1   9     3393.36     3418.91     81.00 o 
  -1   1   9      239.43      203.22      4.34 o 
   0   1   9      337.20      298.78      4.80 o 
   1   1   9      118.02       92.54      1.90 o 
   2   1   9      144.55      109.31      2.26 o 
   3   1   9      619.80      551.42     10.05 o 
   4   1   9       57.21       55.12      2.67 o 
   5   1   9        9.42       11.67      1.95 o 
   6   1   9        0.96        0.80      2.38 o 
  -6   2   9      126.71      134.41     20.96 o 
  -5   2   9       17.17       56.64      6.62 o 
  -4   2   9      104.60      108.01      3.45 o 
  -3   2   9        5.48        1.09      1.19 o 
  -2   2   9       52.01       64.57      3.02 o 
  -1   2   9      354.52      341.75      7.50 o 
   0   2   9      163.62      128.55      2.83 o 
   1   2   9       23.23       32.44      1.06 o 
   2   2   9        1.02        5.78      0.83 o 
   3   2   9       63.48       64.50      2.15 o 
   4   2   9       74.39       65.65      2.80 o 
   5   2   9      391.46      411.66     11.65 o 
   6   2   9        0.58        1.52      3.02 o 
  -6   3   9        3.88        5.18      4.49 o 
  -5   3   9       56.22       62.04      4.43 o 
  -4   3   9      245.53      271.91     13.56 o 
  -3   3   9       47.57       38.85      2.34 o 
  -2   3   9      339.52      361.45      7.10 o 
  -1   3   9     1526.66     1551.98     27.36 o 
   0   3   9      625.91      588.66     12.00 o 
   1   3   9       72.98       50.67      1.59 o 
   2   3   9       17.08       25.94      1.10 o 
   3   3   9      265.94      258.31      6.36 o 
   4   3   9        0.97       -1.93      1.35 o 
   5   3   9        9.97        6.23      2.38 o 
   6   3   9       74.47       79.24      6.06 o 
  -6   4   9        0.01       -4.78      3.51 o 
  -5   4   9       13.57       17.95      3.55 o 
  -4   4   9      684.21      652.28     23.15 o 
  -3   4   9       94.71       91.62      4.62 o 
  -2   4   9      217.61      289.46      9.18 o 
  -1   4   9       47.12       45.67      1.74 o 
   0   4   9       52.56       46.60      2.05 o 
   1   4   9       41.65       38.43      1.67 o 
   2   4   9        0.00        0.01      0.68 o 
   3   4   9      222.33      239.30      6.02 o 
   4   4   9       24.26       25.64      3.01 o 
   5   4   9       21.74       26.96      3.96 o 
   6   4   9        3.44       17.06      4.38 o 
  -5   5   9       98.39      106.63      7.57 o 
  -4   5   9        0.48        3.24      2.82 o 
  -3   5   9       12.57        8.36      2.62 o 
  -2   5   9        0.16        3.77      1.90 o 
  -1   5   9      301.54      339.36      6.69 o 
   0   5   9      362.94      396.37      8.39 o 
   1   5   9      106.04      108.81      3.39 o 
   2   5   9       71.79       81.37      2.88 o 
   3   5   9      231.31      210.31      5.80 o 
   4   5   9       45.47       40.35      3.13 o 
   5   5   9       85.20       78.14      5.20 o 
  -5   6   9        3.50        0.84      3.58 o 
  -4   6   9       14.40       24.93      4.07 o 
  -3   6   9       23.79       40.40      3.74 o 
  -2   6   9        7.00       14.16      2.24 o 
  -1   6   9       37.58       34.45      2.19 o 
   0   6   9       90.78       99.22      3.38 o 
   1   6   9       10.30        9.16      1.48 o 
   2   6   9        1.49       -0.33      1.24 o 
   3   6   9        5.51        7.65      2.25 o 
   4   6   9       23.91       21.81      3.07 o 
   5   6   9       17.40       14.15      6.72 o 
  -4   7   9        0.00       -4.43      3.78 o 
  -3   7   9       41.73       41.00      4.23 o 
  -2   7   9       31.54       35.28      3.26 o 
  -1   7   9       48.64       44.03      2.71 o 
   0   7   9       51.39       45.11      2.71 o 
   1   7   9        6.27        8.70      1.77 o 
   2   7   9        6.16        4.82      1.70 o 
   3   7   9        9.03        6.88      3.59 o 
   4   7   9        0.02       -0.56      3.99 o 
  -3   8   9       96.26       80.46      6.72 o 
  -2   8   9        0.19       -3.48      2.32 o 
  -1   8   9        2.30        4.27      2.42 o 
   0   8   9       99.02       97.18      4.24 o 
   1   8   9        6.40        2.40      1.97 o 
   2   8   9        3.18       -0.58      2.12 o 
   3   8   9       43.64       39.30      3.44 o 
  -1   9   9       84.77       78.02      5.45 o 
   0   9   9       14.32        9.03      2.75 o 
   1   9   9        3.67        0.86      2.21 o 
  -6   0  10     1446.01     1539.98    105.56 o 
  -4   0  10       54.82       63.81      5.23 o 
  -2   0  10      677.86      577.96     17.86 o 
   0   0  10      485.54      438.73     11.44 o 
   2   0  10      360.68      407.58     10.39 o 
   4   0  10      255.98      243.57      9.17 o 
   6   0  10       11.47       12.81      4.24 o 
  -6   1  10        0.53       10.78      7.05 o 
  -5   1  10      450.28      454.48     14.27 o 
  -4   1  10       83.02       91.16      4.38 o 
  -3   1  10     1527.32     1571.47     32.21 o 
  -2   1  10      971.54      973.13     22.79 o 
  -1   1  10      143.87      122.36      2.93 o 
   0   1  10      165.98      163.15      3.57 o 
   1   1  10     3921.75     3841.04     60.16 o 
   2   1  10       55.58       43.10      1.48 o 
   3   1  10       10.96       13.84      1.03 o 
   4   1  10       76.32       57.07      3.45 o 
   5   1  10       47.05       57.93      3.51 o 
   6   1  10       40.85       46.06      5.25 o 
  -6   2  10        1.01        0.12      3.43 o 
  -5   2  10      439.91      472.74     25.94 o 
  -4   2  10        0.03       -1.06      1.86 o 
  -3   2  10        4.43        0.13      1.37 o 
  -2   2  10      121.68      136.86      3.51 o 
  -1   2  10      435.19      422.23      8.53 o 
   0   2  10     1706.66     1577.89     30.18 o 
   1   2  10      306.80      236.35      4.35 o 
   2   2  10     2737.07     2879.41     50.53 o 
   3   2  10        1.84        3.81      0.85 o 
   4   2  10       16.77       22.56      2.08 o 
   5   2  10      229.15      250.38      8.05 o 
   6   2  10        5.23        6.98      3.43 o 
  -6   3  10        2.23       -3.83      3.75 o 
  -5   3  10       14.47        8.62      2.69 o 
  -4   3  10       85.49       84.25      7.73 o 
  -3   3  10       13.47       16.23      1.79 o 
  -2   3  10      343.26      313.65      7.15 o 
  -1   3  10       42.02       85.29      3.30 o 
   0   3  10       64.03       65.07      2.46 o 
   1   3  10      334.36      282.89      5.23 o 
   2   3  10       20.62       20.26      0.99 o 
   3   3  10      282.46      294.87      5.57 o 
   4   3  10        0.58        3.24      1.58 o 
   5   3  10       68.07       61.65      4.78 o 
   6   3  10      159.16      161.98      9.37 o 
  -6   4  10        0.77       -3.86      4.31 o 
  -5   4  10       85.76       89.99      5.83 o 
  -4   4  10      148.50      163.27     13.60 o 
  -3   4  10        0.21        2.23      1.85 o 
  -2   4  10      265.47      255.02      5.72 o 
  -1   4  10      373.40      391.68      7.39 o 
   0   4  10       36.69       36.70      1.87 o 
   1   4  10       29.07       32.87      1.76 o 
   2   4  10        0.05        0.60      0.71 o 
   3   4  10       86.78      102.16      3.22 o 
   4   4  10        6.46        6.04      2.23 o 
   5   4  10       69.63       79.53      5.26 o 
   6   4  10       66.00       79.54      7.10 o 
  -5   5  10        4.24        6.00      3.09 o 
  -4   5  10      100.16       90.29      8.12 o 
  -3   5  10       20.04       16.96      3.09 o 
  -2   5  10      104.16       82.91      3.26 o 
  -1   5  10      132.90      142.77      3.53 o 
   0   5  10       89.50       78.34      2.89 o 
   1   5  10       27.51       32.88      1.99 o 
   2   5  10       25.80       21.92      1.64 o 
   3   5  10       18.25       18.49      2.00 o 
   4   5  10        1.35        1.44      2.70 o 
   5   5  10        2.89       -3.69      2.46 o 
  -5   6  10        3.87        1.64      4.57 o 
  -4   6  10       20.40       23.88      4.00 o 
  -3   6  10       32.86       34.87      3.82 o 
  -2   6  10       43.31       41.11      2.62 o 
  -1   6  10       23.67       18.75      1.83 o 
   0   6  10        2.17        1.06      1.31 o 
   1   6  10       10.28        9.83      1.57 o 
   2   6  10       10.01       11.50      1.65 o 
   3   6  10      100.90      102.60      3.97 o 
   4   6  10       54.68       38.14      4.18 o 
   5   6  10       13.45       11.09      3.81 o 
  -4   7  10       13.09        6.00      4.80 o 
  -3   7  10        4.86        3.36      2.95 o 
  -2   7  10       18.16       20.51      2.91 o 
  -1   7  10      116.82      134.82      4.46 o 
   0   7  10        5.70        1.38      1.65 o 
   1   7  10        6.48        3.26      1.69 o 
   2   7  10        0.05       -1.70      1.51 o 
   3   7  10      111.90       93.34      4.91 o 
   4   7  10       51.54       44.70      4.31 o 
  -3   8  10       39.95       32.64      5.78 o 
  -2   8  10        1.12       -3.20      2.35 o 
  -1   8  10       65.79       64.64      3.85 o 
   0   8  10        8.56        6.98      1.97 o 
   1   8  10        4.07        2.99      2.06 o 
   2   8  10        7.34        6.29      2.34 o 
   3   8  10       22.50       22.05      3.76 o 
  -1   9  10       12.30        8.02      4.18 o 
   0   9  10       11.97       10.54      2.76 o 
   1   9  10        9.41       11.21      2.64 o 
  -5   0  11      288.84      275.83     14.49 o 
  -3   0  11      353.86      375.21     12.40 o 
  -1   0  11      253.53      266.05      7.31 o 
   1   0  11      837.79      927.41     22.47 o 
   3   0  11       94.09       86.00      3.09 o 
   5   0  11        0.63        3.03      3.12 o 
  -6   1  11      248.26      269.22     16.65 o 
  -5   1  11      330.65      383.89     19.30 o 
  -4   1  11       34.29       39.93      2.63 o 
  -3   1  11     1080.38     1064.72     26.97 o 
  -2   1  11     1007.45     1052.07     24.65 o 
  -1   1  11      226.18      239.99      5.01 o 
   0   1  11     1018.15     1052.66     19.52 o 
   1   1  11      391.05      457.23      8.07 o 
   2   1  11      399.22      412.33      7.34 o 
   3   1  11        0.25       -0.07      0.55 o 
   4   1  11      189.75      178.62      6.04 o 
   5   1  11      291.53      302.11      9.23 o 
   6   1  11        0.62        2.46      3.17 o 
  -6   2  11        0.26        0.48      3.35 o 
  -5   2  11      316.05      306.85      9.74 o 
  -4   2  11       11.89       16.78      2.45 o 
  -3   2  11        1.57        1.10      1.34 o 
  -2   2  11       38.93       30.04      1.81 o 
  -1   2  11      130.71      132.39      3.28 o 
   0   2  11     2079.52     2036.58     38.84 o 
   1   2  11      242.29      234.20      5.12 o 
   2   2  11     1585.71     1633.12     29.04 o 
   3   2  11      142.84      115.90      3.12 o 
   4   2  11      174.59      180.01      6.14 o 
   5   2  11      130.79      159.20      6.66 o 
   6   2  11      182.89      198.89     10.43 o 
  -6   3  11      123.65      123.31     10.08 o 
  -5   3  11       12.35       11.65      2.82 o 
  -4   3  11       14.66       15.89      2.99 o 
  -3   3  11        0.02        0.11      1.32 o 
  -2   3  11      886.64      843.11     16.81 o 
  -1   3  11     2429.05     2416.66     47.54 o 
   0   3  11      184.65      178.94      4.65 o 
   1   3  11      460.75      396.28      7.50 o 
   2   3  11       14.95       19.35      1.44 o 
   3   3  11        3.51        6.07      1.38 o 
   4   3  11       73.41       81.53      3.79 o 
   5   3  11       11.75       18.40      3.66 o 
   6   3  11        9.05       12.68      3.85 o 
  -5   4  11        2.50        6.19      3.19 o 
  -4   4  11       55.55       77.47      9.20 o 
  -3   4  11        1.42       -2.04      1.89 o 
  -2   4  11      276.63      260.05      5.79 o 
  -1   4  11       62.64       49.86      1.90 o 
   0   4  11       49.60       50.91      2.20 o 
   1   4  11       88.00       86.54      2.67 o 
   2   4  11       64.33       67.53      2.23 o 
   3   4  11        6.12        5.43      1.25 o 
   4   4  11       42.56       44.36      3.79 o 
   5   4  11       26.52       30.04      5.87 o 
  -5   5  11       22.00       18.85      4.51 o 
  -4   5  11      159.41      159.90     15.84 o 
  -3   5  11        3.99       -1.44      2.25 o 
  -2   5  11        7.70        7.10      1.57 o 
  -1   5  11       32.65       43.91      2.08 o 
   0   5  11      298.98      289.97      6.62 o 
   1   5  11       95.97       93.19      3.12 o 
   2   5  11       50.84       42.97      2.18 o 
   3   5  11        4.21        3.23      1.60 o 
   4   5  11       32.32       23.89      3.34 o 
   5   5  11        3.65        0.70      2.88 o 
  -5   6  11        6.86       10.94      6.35 o 
  -4   6  11        5.63        3.52      3.91 o 
  -3   6  11        0.65       -3.13      2.41 o 
  -2   6  11        7.12        8.77      1.85 o 
  -1   6  11       39.31       45.04      2.60 o 
   0   6  11        2.41        1.33      1.32 o 
   1   6  11       41.41       43.20      2.40 o 
   2   6  11        4.25        7.45      1.55 o 
   3   6  11        6.77        4.89      1.93 o 
   4   6  11       14.48       12.26      3.06 o 
  -4   7  11        8.60        3.93      3.73 o 
  -3   7  11        3.45       -0.10      2.69 o 
  -2   7  11       32.23       43.86      3.62 o 
  -1   7  11        2.59        2.09      1.79 o 
   0   7  11       18.04       13.46      2.08 o 
   1   7  11        1.91       -2.23      1.49 o 
   2   7  11        2.81        0.21      1.52 o 
   3   7  11       41.81       36.46      3.09 o 
   4   7  11       52.93       31.31      4.56 o 
  -3   8  11        0.86       -5.54      3.70 o 
  -2   8  11        4.60       -0.27      2.37 o 
  -1   8  11        9.24        7.46      2.38 o 
   0   8  11        8.34        8.80      2.00 o 
   1   8  11        0.47       -2.59      1.73 o 
   2   8  11       59.56       63.97      4.09 o 
   3   8  11        2.77       -0.52      2.61 o 
  -1   9  11        8.39        7.38      3.32 o 
   0   9  11        1.05       -2.24      2.59 o 
   1   9  11        0.02        0.01      2.25 o 
  -6   0  12      263.60      305.23     28.32 o 
  -4   0  12        9.45       14.28      3.22 o 
  -2   0  12     1494.70     1509.92     39.33 o 
   0   0  12       61.28       46.24      2.53 o 
   2   0  12      279.27      297.43      9.15 o 
   4   0  12     3829.11     3857.93    177.13 o 
   6   0  12       23.72       14.28      4.33 o 
  -6   1  12      101.53      100.21      7.17 o 
  -5   1  12       33.25       45.45      3.97 o 
  -4   1  12       60.14       68.33      4.00 o 
  -3   1  12      265.49      294.67     10.43 o 
  -2   1  12      451.19      501.45     11.26 o 
  -1   1  12        0.09        3.92      0.77 o 
   0   1  12     2502.34     2407.75     43.95 o 
   1   1  12      362.72      355.28      6.78 o 
   2   1  12       34.97       29.87      1.29 o 
   3   1  12        5.11        7.10      0.83 o 
   4   1  12        2.05        4.07      1.91 o 
   5   1  12      157.76      182.86      7.65 o 
   6   1  12       15.35        8.28      3.53 o 
  -6   2  12      143.07      160.72     11.02 o 
  -5   2  12      139.38      134.70      8.87 o 
  -4   2  12        1.59       -1.93      2.88 o 
  -3   2  12      231.71      231.57      7.79 o 
  -2   2  12      771.90      683.24     15.24 o 
  -1   2  12      179.25      172.26      4.21 o 
   0   2  12      114.81      125.34      3.02 o 
   1   2  12        1.05       -0.35      0.65 o 
   2   2  12      221.14      236.25      5.65 o 
   3   2  12       15.71       20.02      1.31 o 
   4   2  12       36.66       42.36      4.02 o 
   5   2  12      332.82      366.74      9.92 o 
   6   2  12       11.30       14.82      3.88 o 
  -6   3  12        0.29        7.05      4.64 o 
  -5   3  12        8.22        2.04      2.59 o 
  -4   3  12      334.46      321.89     10.88 o 
  -3   3  12      138.11      136.78      4.70 o 
  -2   3  12      183.48      203.67      4.92 o 
  -1   3  12      184.75      181.71      5.02 o 
   0   3  12       79.84       74.40      2.47 o 
   1   3  12      306.76      285.48      5.62 o 
   2   3  12      515.87      521.54     12.18 o 
   3   3  12      436.53      405.23      9.82 o 
   4   3  12      148.22      159.98      5.59 o 
   5   3  12       78.96       83.61      5.43 o 
   6   3  12        4.56        8.45      3.51 o 
  -5   4  12       28.55       32.15      4.11 o 
  -4   4  12       15.52       15.29      3.28 o 
  -3   4  12       46.45       35.15      2.48 o 
  -2   4  12       37.42       45.17      1.88 o 
  -1   4  12      261.47      291.36      6.11 o 
   0   4  12        1.42        0.62      1.04 o 
   1   4  12       62.13       63.58      2.48 o 
   2   4  12      213.14      185.35      4.67 o 
   3   4  12      213.57      207.10      5.33 o 
   4   4  12        5.92        7.09      2.54 o 
   5   4  12       35.81       39.56      5.77 o 
  -5   5  12        9.89        2.86      3.36 o 
  -4   5  12       15.50       13.84      4.94 o 
  -3   5  12       26.67       20.61      2.61 o 
  -2   5  12       73.48       65.29      3.02 o 
  -1   5  12      107.53      116.28      3.71 o 
   0   5  12        0.64        2.33      1.23 o 
   1   5  12       62.65       71.02      2.80 o 
   2   5  12       16.50       16.06      1.56 o 
   3   5  12        6.84       10.36      2.26 o 
   4   5  12        8.47        8.63      2.81 o 
   5   5  12        1.03       -2.21      3.07 o 
  -4   6  12        0.02       -4.41      2.94 o 
  -3   6  12       31.98       34.82      6.16 o 
  -2   6  12       84.28       69.84      3.42 o 
  -1   6  12        5.95        3.75      1.61 o 
   0   6  12        1.13       -0.36      1.40 o 
   1   6  12        6.40        5.15      1.55 o 
   2   6  12        3.54        1.70      1.41 o 
   3   6  12       53.89       46.09      3.59 o 
   4   6  12        2.80       -0.60      2.56 o 
  -4   7  12       14.45       10.83      4.90 o 
  -3   7  12       16.37       14.45      3.50 o 
  -2   7  12       23.65       17.27      2.83 o 
  -1   7  12      101.12      107.89      4.15 o 
   0   7  12        0.96       -0.72      1.65 o 
   1   7  12        0.38        1.27      1.56 o 
   2   7  12       13.00        9.15      1.75 o 
   3   7  12        1.07       -0.83      2.30 o 
   4   7  12        1.59       -4.94      3.29 o 
  -3   8  12        0.09       -8.02      5.35 o 
  -2   8  12       11.69        7.28      2.67 o 
  -1   8  12        2.28        4.61      2.26 o 
   0   8  12        2.53        3.72      1.97 o 
   1   8  12        2.49        2.20      2.12 o 
   2   8  12        3.76        5.31      2.27 o 
   0   9  12        9.49        6.02      2.90 o 
  -5   0  13       24.05       18.06      4.40 o 
  -3   0  13        8.46        6.94      3.03 o 
  -1   0  13        4.65       11.63      1.25 o 
   1   0  13    16206.95    16635.23    434.03 o 
   3   0  13       26.05       28.13      1.80 o 
   5   0  13      773.87      783.31     32.20 o 
  -6   1  13       53.56       56.12      5.79 o 
  -5   1  13        2.78        2.20      4.23 o 
  -4   1  13        1.58        0.14      1.92 o 
  -3   1  13      195.58      183.49      7.36 o 
  -2   1  13      138.97      173.05      4.56 o 
  -1   1  13      216.39      194.95      4.33 o 
   0   1  13      894.80      992.34     19.78 o 
   1   1  13        0.04        0.39      0.70 o 
   2   1  13       90.56       89.39      2.38 o 
   3   1  13      266.59      264.64      5.47 o 
   4   1  13      182.18      168.02      6.00 o 
   5   1  13      474.18      506.68     15.89 o 
   6   1  13        1.57        4.87      3.31 o 
  -6   2  13       28.42       27.09      3.82 o 
  -5   2  13        1.74        2.45      4.62 o 
  -4   2  13        9.02        9.02      2.32 o 
  -3   2  13      491.39      460.25     13.66 o 
  -2   2  13      200.97      198.32      5.36 o 
  -1   2  13       25.61       27.15      1.48 o 
   0   2  13      207.67      200.41      4.68 o 
   1   2  13       55.22       74.48      2.95 o 
   2   2  13      113.21      108.71      3.14 o 
   3   2  13      904.25      850.96     15.31 o 
   4   2  13      125.34      123.15      4.99 o 
   5   2  13      854.71      890.76     26.53 o 
   6   2  13        2.91        1.26      4.21 o 
  -6   3  13       12.54       12.94      4.25 o 
  -5   3  13       34.78       36.06      4.02 o 
  -4   3  13      209.03      186.12      8.16 o 
  -3   3  13       18.80       17.79      2.07 o 
  -2   3  13        4.88        2.09      0.97 o 
  -1   3  13      112.25      112.74      3.54 o 
   0   3  13       21.81       17.97      1.46 o 
   1   3  13      413.70      386.13      7.67 o 
   2   3  13       37.41       39.62      1.91 o 
   3   3  13      262.88      228.85      6.22 o 
   4   3  13        6.51        4.60      1.71 o 
   5   3  13        1.38        4.32      2.58 o 
   6   3  13        7.35        8.33      3.61 o 
  -5   4  13        0.05       -4.11      2.74 o 
  -4   4  13       13.61       10.08      3.11 o 
  -3   4  13      151.04      114.79      4.57 o 
  -2   4  13      189.81      154.45      4.34 o 
  -1   4  13      481.31      485.92      9.94 o 
   0   4  13       39.45       35.82      2.13 o 
   1   4  13       19.22       19.04      1.59 o 
   2   4  13       35.23       33.04      1.98 o 
   3   4  13       55.17       59.40      3.01 o 
   4   4  13       43.87       43.00      3.89 o 
   5   4  13        0.03       -0.77      2.36 o 
  -5   5  13        1.36        0.16      3.18 o 
  -4   5  13       12.65       10.59      3.57 o 
  -3   5  13        1.13       -2.87      1.91 o 
  -2   5  13       69.00       74.76      3.52 o 
  -1   5  13        0.37        1.27      1.35 o 
   0   5  13      107.50      104.81      3.42 o 
   1   5  13       35.80       38.44      2.12 o 
   2   5  13        6.79        6.69      1.40 o 
   3   5  13       18.71       20.95      2.63 o 
   4   5  13       23.15       19.91      3.32 o 
   5   5  13        0.94       -1.23      3.14 o 
  -4   6  13        0.53       -2.05      3.51 o 
  -3   6  13       18.59       20.84      3.96 o 
  -2   6  13        0.00       -1.06      1.86 o 
  -1   6  13       36.96       28.74      2.25 o 
   0   6  13        0.00       -0.62      1.41 o 
   1   6  13       32.42       29.89      2.20 o 
   2   6  13        0.00        0.21      1.48 o 
   3   6  13       14.40       13.33      2.60 o 
   4   6  13        0.11       -0.94      4.25 o 
  -3   7  13       11.79        9.22      3.98 o 
  -2   7  13        7.36        0.05      2.28 o 
  -1   7  13       17.23       19.88      2.29 o 
   0   7  13        5.46        7.89      2.01 o 
   1   7  13       27.39       33.00      2.44 o 
   2   7  13       16.28       23.92      2.99 o 
   3   7  13       23.68       19.91      3.28 o 
  -2   8  13        9.16        0.31      2.64 o 
  -1   8  13      124.42      122.56      5.71 o 
   0   8  13       42.78       38.96      2.90 o 
   1   8  13       37.30       39.07      2.93 o 
   2   8  13        0.80        0.97      2.79 o 
  -6   0  14      200.99      150.90     14.53 o 
  -4   0  14      131.75      110.30      7.05 o 
  -2   0  14      141.26      136.50      5.10 o 
   2   0  14      107.59       76.54      4.17 o 
   4   0  14      843.45      863.18     34.72 o 
   6   0  14       43.06       48.43      9.56 o 
  -6   1  14       20.47       25.10      4.27 o 
  -5   1  14        1.70        4.27      3.88 o 
  -4   1  14        0.12        0.46      2.03 o 
  -3   1  14     1543.72     1571.10     42.91 o 
  -2   1  14      634.04      625.69     13.99 o 
  -1   1  14      980.72      930.64     17.82 o 
   0   1  14       18.87       15.57      1.16 o 
   1   1  14      366.79      437.52      9.14 o 
   2   1  14       89.07       89.18      2.53 o 
   3   1  14      198.71      196.60      4.38 o 
   4   1  14      462.71      456.54     12.57 o 
   5   1  14       15.11       22.68      3.63 o 
   6   1  14       29.61       34.37      4.92 o 
  -6   2  14        0.23        2.75      4.90 o 
  -5   2  14        0.03        1.11      2.94 o 
  -4   2  14       27.84       18.22      2.93 o 
  -3   2  14      202.07      196.88      7.09 o 
  -2   2  14        0.02        1.80      1.15 o 
  -1   2  14       19.70       17.80      1.26 o 
   0   2  14      190.41      204.80      4.84 o 
   1   2  14        6.04        4.48      0.81 o 
   2   2  14       14.24       20.59      1.48 o 
   3   2  14     2361.17     2234.33     43.04 o 
   4   2  14      151.41      150.38      5.65 o 
   5   2  14      138.17      178.40      7.96 o 
   6   2  14       12.19        6.47      3.82 o 
  -6   3  14        4.99        1.74      2.94 o 
  -5   3  14       46.61       65.63      4.99 o 
  -4   3  14       47.25       44.96      4.32 o 
  -3   3  14       42.71       37.46      3.08 o 
  -2   3  14       21.18       19.43      1.72 o 
  -1   3  14       29.47       30.43      1.83 o 
   0   3  14        8.81        6.33      1.19 o 
   1   3  14      103.94      107.95      3.09 o 
   2   3  14        0.32        2.14      0.98 o 
   3   3  14       50.98       64.69      2.91 o 
   4   3  14       25.43       25.27      2.91 o 
   5   3  14       15.01       16.57      3.29 o 
  -5   4  14       20.01       24.62      4.46 o 
  -4   4  14       21.98       21.59      4.19 o 
  -3   4  14        1.61        2.01      1.76 o 
  -2   4  14        0.84        0.85      1.39 o 
  -1   4  14      463.44      462.02     10.06 o 
   0   4  14       46.98       43.77      2.19 o 
   1   4  14       95.39       95.05      3.24 o 
   2   4  14       65.60       71.32      2.51 o 
   3   4  14      385.67      394.30     10.34 o 
   4   4  14       38.11       30.54      3.49 o 
   5   4  14       72.92       66.66      9.30 o 
  -5   5  14        8.60       -0.41      3.91 o 
  -4   5  14       81.47       64.15      5.43 o 
  -3   5  14       23.22       21.68      2.61 o 
  -2   5  14        3.73        1.78      1.66 o 
  -1   5  14      156.41      139.20      4.50 o 
   0   5  14       37.79       47.21      2.62 o 
   1   5  14        0.06        0.31      1.27 o 
   2   5  14       78.65       73.99      3.33 o 
   3   5  14        0.29        0.58      2.02 o 
   4   5  14       60.87       66.95      5.12 o 
   5   5  14        6.78        9.78      3.84 o 
  -4   6  14        2.94        1.75      4.17 o 
  -3   6  14        0.40       -4.29      2.86 o 
  -2   6  14       25.50       22.46      2.51 o 
  -1   6  14       63.80       75.93      3.69 o 
   0   6  14       24.31       25.99      2.16 o 
   1   6  14        1.67        2.74      1.52 o 
   2   6  14       15.53       15.78      1.81 o 
   3   6  14       26.12       28.25      4.67 o 
   4   6  14        0.32       -3.44      3.03 o 
  -3   7  14        2.83        0.08      3.48 o 
  -2   7  14       40.96       30.32      3.69 o 
  -1   7  14       23.27       27.61      2.62 o 
   0   7  14        3.06        1.07      1.74 o 
   1   7  14       33.73       35.36      2.52 o 
   2   7  14      292.24      328.97      8.90 o 
   3   7  14       22.77       18.42      3.58 o 
  -2   8  14        1.07       -4.74      4.30 o 
  -1   8  14       64.58       66.34      4.10 o 
   0   8  14       21.11       24.84      2.85 o 
   1   8  14        4.23        4.08      2.17 o 
   2   8  14        0.33       -0.92      2.66 o 
  -5   0  15        8.48        3.95      4.05 o 
  -3   0  15        0.36       -1.52      2.44 o 
  -1   0  15        1.11       -0.45      1.08 o 
   1   0  15      393.90      417.79     12.03 o 
   3   0  15       51.66       51.05      3.79 o 
   5   0  15       57.96       66.97      6.71 o 
  -6   1  15        7.32        5.26      3.01 o 
  -5   1  15        2.03        3.14      2.46 o 
  -4   1  15       91.48       89.80      4.96 o 
  -3   1  15      101.81      111.25      5.24 o 
  -2   1  15       53.31       57.77      2.29 o 
  -1   1  15      416.72      329.74      6.86 o 
   0   1  15       17.95       18.29      1.42 o 
   1   1  15       22.79       13.67      1.15 o 
   2   1  15      118.45      114.46      3.01 o 
   3   1  15        2.25        2.58      1.14 o 
   4   1  15      501.61      521.65     15.94 o 
   5   1  15        4.12        5.99      2.67 o 
   6   1  15        3.75        2.28      3.25 o 
  -6   2  15        3.21        5.87      3.29 o 
  -5   2  15       10.81       10.67      2.86 o 
  -4   2  15       59.52       73.95      4.62 o 
  -3   2  15       12.66       14.43      2.60 o 
  -2   2  15       32.49       38.75      2.22 o 
  -1   2  15      114.71      116.38      3.35 o 
   0   2  15     1556.59     1598.99     30.92 o 
   1   2  15      319.19      344.67      7.00 o 
   2   2  15        1.86        1.91      1.01 o 
   3   2  15      263.34      265.02      6.40 o 
   4   2  15       87.02       79.45      4.66 o 
   5   2  15       20.39       28.49      3.73 o 
   6   2  15        3.98        4.93      3.61 o 
  -5   3  15        1.43        0.75      4.07 o 
  -4   3  15        2.91        7.01      4.03 o 
  -3   3  15       33.01       36.12      2.65 o 
  -2   3  15       52.99       43.67      2.50 o 
  -1   3  15       70.82       84.59      3.15 o 
   0   3  15      484.78      485.56     10.37 o 
   1   3  15       78.14       80.19      2.64 o 
   2   3  15       15.84       18.51      1.71 o 
   3   3  15      211.87      196.76      5.70 o 
   4   3  15       99.18      101.15      5.10 o 
   5   3  15       12.14        8.22      3.02 o 
  -5   4  15        7.51        6.90      4.57 o 
  -4   4  15        2.27       -2.22      2.44 o 
  -3   4  15      115.11       94.48      4.32 o 
  -2   4  15      104.44       87.81      3.96 o 
  -1   4  15        8.55       10.47      1.89 o 
   0   4  15       74.45       73.64      3.09 o 
   1   4  15       21.67       25.25      1.92 o 
   2   4  15       17.46       19.35      1.64 o 
   3   4  15       31.76       38.83      3.14 o 
   4   4  15        0.05       -0.59      2.34 o 
   5   4  15        1.83        1.24      2.91 o 
  -5   5  15      178.41      157.77     10.09 o 
  -4   5  15       13.82       12.99      3.67 o 
  -3   5  15       43.17       46.57      3.42 o 
  -2   5  15        8.57        7.55      1.97 o 
  -1   5  15       52.73       42.37      2.64 o 
   0   5  15       34.60       36.59      2.23 o 
   1   5  15       15.32       14.74      1.72 o 
   2   5  15      317.78      303.09      7.13 o 
   3   5  15        5.72        7.73      2.31 o 
   4   5  15       30.61       30.28      3.81 o 
   5   5  15        1.07       -4.34      3.14 o 
  -4   6  15       18.46       12.39      4.30 o 
  -3   6  15        1.50       -4.16      3.04 o 
  -2   6  15       25.40       20.08      2.39 o 
  -1   6  15       62.71       63.33      3.36 o 
   0   6  15       56.22       56.19      3.04 o 
   1   6  15      305.37      318.78      8.01 o 
   2   6  15       20.56       23.16      2.59 o 
   3   6  15       66.72       77.04      5.47 o 
   4   6  15       13.03        4.86      3.36 o 
  -3   7  15       61.56       58.43      8.18 o 
  -2   7  15       15.28       11.19      2.86 o 
  -1   7  15        0.11       -2.48      1.77 o 
   0   7  15       16.22       16.38      2.33 o 
   1   7  15        8.10        9.81      1.96 o 
   2   7  15      177.54      190.93      6.96 o 
   3   7  15        5.39        4.74      4.00 o 
  -2   8  15        1.14       -5.31      4.62 o 
  -1   8  15        0.53       -0.30      2.13 o 
   0   8  15        7.16        8.09      2.18 o 
   1   8  15       53.70       51.62      3.28 o 
   2   8  15       43.05       35.90      3.70 o 
  -6   0  16        0.56       -2.59      8.83 o 
  -4   0  16        0.16       -0.80      2.98 o 
  -2   0  16       23.93       25.85      1.91 o 
   0   0  16       62.10       45.13      2.79 o 
   2   0  16       17.61       14.93      2.38 o 
   4   0  16     2476.82     2492.15     93.47 o 
   6   0  16        5.97        1.89      3.61 o 
  -6   1  16        2.07        0.72      7.81 o 
  -5   1  16        2.02       -2.75      3.51 o 
  -4   1  16       98.37       99.21      5.30 o 
  -3   1  16        5.27       10.80      2.25 o 
  -2   1  16       19.16       16.25      1.45 o 
  -1   1  16       22.45       26.46      1.46 o 
   0   1  16       28.91       32.35      1.75 o 
   1   1  16       75.99       75.63      1.99 o 
   2   1  16      289.15      325.75      6.78 o 
   3   1  16       99.83      107.15      3.38 o 
   4   1  16       56.12       61.48      6.69 o 
   5   1  16        9.32       13.82      2.86 o 
   6   1  16        0.44        0.28      4.53 o 
  -5   2  16        5.69        4.86      2.83 o 
  -4   2  16      121.43      105.51      5.63 o 
  -3   2  16       74.09       64.80      4.51 o 
  -2   2  16       26.78       23.32      1.86 o 
  -1   2  16      379.75      390.71      8.68 o 
   0   2  16      877.32      869.84     17.34 o 
   1   2  16        8.64       10.89      1.00 o 
   2   2  16      167.14      162.98      4.30 o 
   3   2  16      241.56      254.13      6.28 o 
   4   2  16      443.08      437.42     13.81 o 
   5   2  16       99.26      116.53      8.03 o 
  -5   3  16       10.36        7.69      3.07 o 
  -4   3  16      140.31      154.92     10.83 o 
  -3   3  16       56.14       48.29      3.08 o 
  -2   3  16      159.65      150.36      4.74 o 
  -1   3  16      511.44      513.97     11.82 o 
   0   3  16       68.71       73.87      2.74 o 
   1   3  16        7.60       10.03      1.12 o 
   2   3  16       22.04       27.39      1.90 o 
   3   3  16       31.64       31.04      2.30 o 
   4   3  16      101.00       94.92      7.28 o 
   5   3  16       18.95       20.03      3.61 o 
  -5   4  16        2.77        0.82      3.31 o 
  -4   4  16        7.30        3.89      2.91 o 
  -3   4  16       17.29       12.69      2.36 o 
  -2   4  16       95.10       77.39      4.41 o 
  -1   4  16       34.15       29.42      2.70 o 
   0   4  16      239.64      245.90      6.60 o 
   1   4  16       85.86       93.74      3.48 o 
   2   4  16     1367.80     1308.75     25.76 o 
   3   4  16      439.61      440.58     12.62 o 
   4   4  16       15.52       16.19      3.02 o 
   5   4  16        0.01        0.33      2.87 o 
  -4   5  16        0.14       -0.50      3.03 o 
  -3   5  16       12.30        9.32      2.42 o 
  -2   5  16        0.63       -2.12      1.64 o 
  -1   5  16       22.85       29.54      2.36 o 
   0   5  16        6.54        5.91      1.70 o 
   1   5  16      495.30      533.65     11.29 o 
   2   5  16      108.18      122.25      4.54 o 
   3   5  16        5.54        2.57      2.21 o 
   4   5  16        0.08       -0.64      2.62 o 
  -4   6  16       49.20       47.27      5.44 o 
  -3   6  16       19.43       13.82      4.19 o 
  -2   6  16      662.29      603.91     14.56 o 
  -1   6  16       16.86       16.49      2.19 o 
   0   6  16       52.77       57.13      3.37 o 
   1   6  16        3.06       10.76      1.98 o 
   2   6  16      226.46      235.58      7.29 o 
   3   6  16        1.25       -4.04      2.70 o 
   4   6  16       15.71       14.22      3.69 o 
  -3   7  16        1.07       -4.49      3.26 o 
  -2   7  16       19.81       17.77      3.13 o 
  -1   7  16       24.60       23.17      2.61 o 
   0   7  16        0.05       -0.24      1.83 o 
   1   7  16       63.62       66.72      3.68 o 
   2   7  16       25.16       32.66      4.02 o 
   3   7  16       14.27        7.53      3.59 o 
  -1   8  16       10.44        8.47      2.78 o 
   0   8  16       33.03       35.39      2.95 o 
   1   8  16       23.11       16.35      2.71 o 
  -5   0  17      135.66      126.86     11.95 o 
  -3   0  17        0.08        1.29      2.80 o 
  -1   0  17      451.16      433.95     13.14 o 
   1   0  17      523.63      456.45     13.18 o 
   3   0  17      140.51      151.42     10.12 o 
   5   0  17       51.07       41.03      5.90 o 
  -5   1  17       14.74       20.05      3.22 o 
  -4   1  17        0.84        3.26      2.36 o 
  -3   1  17        0.17        2.24      2.02 o 
  -2   1  17        7.95        7.29      1.18 o 
  -1   1  17      510.37      485.75     10.37 o 
   0   1  17       32.48       45.53      2.14 o 
   1   1  17        0.51       -0.39      0.49 o 
   2   1  17       17.01       20.64      1.55 o 
   3   1  17        0.28       -1.97      1.31 o 
   4   1  17        0.01        0.40      2.09 o 
   5   1  17        4.24        3.25      2.51 o 
  -5   2  17        8.18        8.87      2.88 o 
  -4   2  17       36.71       33.22      3.53 o 
  -3   2  17       34.97       26.51      3.26 o 
  -2   2  17       18.79       15.91      1.76 o 
  -1   2  17      161.28      149.07      4.15 o 
   0   2  17       26.85       24.38      1.58 o 
   1   2  17       20.93       21.79      1.32 o 
   2   2  17        6.94        5.94      1.23 o 
   3   2  17      459.50      468.69     10.73 o 
   4   2  17        0.69        3.67      2.25 o 
   5   2  17        8.51        5.35      3.46 o 
  -5   3  17       68.85       72.67      6.41 o 
  -4   3  17       21.58       26.90      3.91 o 
  -3   3  17       84.27       76.29      3.84 o 
  -2   3  17       25.41       25.97      2.09 o 
  -1   3  17       76.51       88.83      3.31 o 
   0   3  17       34.26       45.04      2.39 o 
   1   3  17      127.62      122.48      3.35 o 
   2   3  17      130.66      117.39      3.87 o 
   3   3  17      630.39      666.76     14.66 o 
   4   3  17       40.89       40.12      4.70 o 
   5   3  17       10.75       13.38      5.41 o 
  -5   4  17        6.52        3.05      3.58 o 
  -4   4  17       50.39       44.80      4.65 o 
  -3   4  17      220.98      211.50      7.65 o 
  -2   4  17      122.09      148.03      5.48 o 
  -1   4  17       94.44       83.14      3.38 o 
   0   4  17      479.15      483.36     11.41 o 
   1   4  17        0.28        2.04      1.32 o 
   2   4  17      546.20      545.84     12.51 o 
   3   4  17      292.42      279.49      9.83 o 
   4   4  17       27.93       32.01      4.03 o 
   5   4  17        6.75        5.10      3.12 o 
  -4   5  17       73.87       71.30      6.14 o 
  -3   5  17       48.00       45.43      3.84 o 
  -2   5  17       55.58       47.85      3.67 o 
  -1   5  17       28.31       29.58      2.57 o 
   0   5  17        1.47        2.38      1.57 o 
   1   5  17     1046.94     1086.57     22.38 o 
   2   5  17        7.73       14.17      2.24 o 
   3   5  17        9.48        7.31      2.81 o 
   4   5  17        0.27        0.75      3.35 o 
  -4   6  17        2.44        0.19      5.79 o 
  -3   6  17        0.02       -2.05      4.84 o 
  -2   6  17       14.59       21.18      2.59 o 
  -1   6  17      144.99      144.83      5.04 o 
   0   6  17        1.65        2.26      1.81 o 
   1   6  17      413.47      442.46     10.48 o 
   2   6  17       34.66       37.41      3.03 o 
   3   6  17        4.17       -1.15      3.53 o 
   4   6  17        0.37       -5.14      3.43 o 
  -3   7  17        0.06       -4.36      3.65 o 
  -2   7  17       47.14       41.26      4.88 o 
  -1   7  17       16.13       14.03      2.62 o 
   0   7  17       24.19       19.64      2.47 o 
   1   7  17        1.15        8.01      2.43 o 
   2   7  17      136.27      142.40      6.91 o 
   3   7  17        4.64        0.23      3.26 o 
  -1   8  17       64.85       56.04      4.74 o 
   0   8  17      104.96       96.24      4.67 o 
   1   8  17       23.21       30.19      3.67 o 
  -4   0  18      109.82      123.82      8.00 o 
  -2   0  18       81.72       88.86      4.18 o 
   0   0  18      136.89      162.44      6.03 o 
   2   0  18        0.27       -1.86      1.62 o 
   4   0  18      226.90      216.14     11.92 o 
  -5   1  18       22.51       13.22      4.75 o 
  -4   1  18       10.68       12.30      2.97 o 
  -3   1  18      131.67      140.30      6.96 o 
  -2   1  18       29.13       29.09      1.86 o 
  -1   1  18      308.48      322.04      7.35 o 
   0   1  18        0.13        1.74      1.04 o 
   1   1  18       42.02       51.25      1.65 o 
   2   1  18      398.79      423.07      9.24 o 
   3   1  18       59.24       68.36      3.42 o 
   4   1  18       56.30       60.69      4.39 o 
   5   1  18       59.40       56.79      4.61 o 
  -5   2  18        0.05       -0.61      2.96 o 
  -4   2  18        5.66       10.38      2.64 o 
  -3   2  18      118.33      114.36      5.97 o 
  -2   2  18        0.18        1.27      1.36 o 
  -1   2  18      322.75      318.23      7.45 o 
   0   2  18      134.20      135.54      3.83 o 
   1   2  18      385.35      344.34      7.66 o 
   2   2  18       46.46       43.65      2.22 o 
   3   2  18      493.88      532.64     13.13 o 
   4   2  18      102.73      101.97      5.37 o 
   5   2  18       38.35       37.71      5.10 o 
  -5   3  18       18.64        8.47      4.60 o 
  -4   3  18       17.54       16.90      3.42 o 
  -3   3  18        0.01        1.86      2.63 o 
  -2   3  18        2.42        3.45      1.51 o 
  -1   3  18      278.66      261.57      6.83 o 
   0   3  18      876.38      893.69     19.65 o 
   1   3  18      213.03      227.28      5.24 o 
   2   3  18        8.37        7.90      1.57 o 
   3   3  18      256.97      260.86      9.13 o 
   4   3  18       19.58       23.20      4.08 o 
   5   3  18        0.06        0.55      2.64 o 
  -5   4  18        8.48       11.98      4.13 o 
  -4   4  18        3.72        2.48      2.95 o 
  -3   4  18      383.74      317.49     10.33 o 
  -2   4  18        1.06        0.02      1.72 o 
  -1   4  18      366.27      336.70      8.60 o 
   0   4  18       15.06       16.09      1.75 o 
   1   4  18      129.13      139.63      4.25 o 
   2   4  18       35.40       45.31      2.56 o 
   3   4  18      184.59      178.23      6.77 o 
   4   4  18       18.76       12.07      3.19 o 
   5   4  18        0.04       -1.24      3.19 o 
  -4   5  18        8.02        8.86      3.66 o 
  -3   5  18        1.12       -2.21      2.25 o 
  -2   5  18      201.95      176.65      5.93 o 
  -1   5  18       47.78       51.28      3.19 o 
   0   5  18        0.15        0.89      1.61 o 
   1   5  18      122.25      144.37      4.69 o 
   2   5  18       34.12       34.55      2.81 o 
   3   5  18       33.23       38.24      8.58 o 
   4   5  18       14.00        8.37      3.72 o 
  -3   6  18        9.91        1.46      3.29 o 
  -2   6  18       97.27       80.52      4.18 o 
  -1   6  18        0.02        1.01      1.94 o 
   0   6  18       80.56       85.04      3.93 o 
   1   6  18        9.99       27.40      2.84 o 
   2   6  18      295.83      297.75      8.57 o 
   3   6  18        2.34       -0.93      2.95 o 
  -2   7  18        3.12        2.89      3.13 o 
  -1   7  18        5.88        4.59      2.20 o 
   0   7  18        3.12       -1.23      3.20 o 
   1   7  18      271.09      294.75      9.70 o 
   2   7  18      107.09      110.66      6.11 o 
   0   8  18        4.99        7.07      2.91 o 
  -5   0  19      192.77      190.10     19.13 o 
  -3   0  19        2.87        2.50      2.82 o 
  -1   0  19       89.24       81.34      4.51 o 
   1   0  19       63.40       57.50      3.54 o 
   3   0  19       52.20       47.84      7.20 o 
   5   0  19       71.02       84.82      8.02 o 
  -5   1  19        0.42       -2.79      4.25 o 
  -4   1  19        1.94       -1.28      2.48 o 
  -3   1  19       28.23       37.52      3.83 o 
  -2   1  19      155.86      166.91      4.89 o 
  -1   1  19       62.77       58.50      2.48 o 
   0   1  19       20.43       24.41      1.75 o 
   1   1  19       11.31       14.51      1.15 o 
   2   1  19       40.66       48.74      2.72 o 
   3   1  19        0.12       -2.10      1.40 o 
   4   1  19       13.90       12.54      2.83 o 
   5   1  19        1.87        3.24      2.37 o 
  -5   2  19       21.09       18.59      4.24 o 
  -4   2  19      114.39       82.01      4.86 o 
  -3   2  19       55.78       58.97      4.10 o 
  -2   2  19       31.14       36.84      2.44 o 
  -1   2  19      760.24      757.10     15.97 o 
   0   2  19        5.08        5.65      1.26 o 
   1   2  19      255.36      249.73      5.96 o 
   2   2  19      122.81      115.90      3.65 o 
   3   2  19       77.52       75.41      3.60 o 
   4   2  19       22.30       24.88      3.23 o 
   5   2  19       10.35       12.08      3.62 o 
  -5   3  19       31.14       34.84      4.94 o 
  -4   3  19       20.43       24.17      3.94 o 
  -3   3  19        9.45        8.49      2.01 o 
  -2   3  19        9.15        4.14      1.67 o 
  -1   3  19       27.85       24.84      2.02 o 
   0   3  19     1586.26     1576.46     30.87 o 
   1   3  19        4.61        5.88      1.18 o 
   2   3  19        1.07       -0.09      1.53 o 
   3   3  19        1.67        1.30      1.84 o 
   4   3  19       16.14       22.99      3.97 o 
   5   3  19       97.85      111.91      6.90 o 
  -4   4  19        0.88       -2.11      3.01 o 
  -3   4  19       45.15       44.66      3.71 o 
  -2   4  19        0.59       -0.62      1.73 o 
  -1   4  19        5.88        4.37      1.71 o 
   0   4  19      210.69      210.92      6.20 o 
   1   4  19        8.62       10.38      1.56 o 
   2   4  19      859.33      885.23     18.27 o 
   3   4  19       11.11       11.52      2.62 o 
   4   4  19       33.92       45.91      4.71 o 
  -4   5  19       26.62       20.17      4.43 o 
  -3   5  19        0.02       -1.18      2.26 o 
  -2   5  19       16.36       13.61      2.19 o 
  -1   5  19       59.71       57.93      3.65 o 
   0   5  19       28.67       34.67      2.72 o 
   1   5  19       46.20       44.24      3.26 o 
   2   5  19      113.97      121.22      5.01 o 
   3   5  19      149.57      156.82      9.60 o 
   4   5  19       77.33       82.58      6.09 o 
  -3   6  19        7.66       -1.94      3.33 o 
  -2   6  19       11.48       11.35      2.51 o 
  -1   6  19       63.61       57.78      3.70 o 
   0   6  19       37.54       41.40      3.01 o 
   1   6  19      827.38      819.35     19.18 o 
   2   6  19      192.34      204.39      7.53 o 
   3   6  19        0.08       -2.49      2.73 o 
  -2   7  19       16.93        9.34      2.89 o 
  -1   7  19        1.37        0.33      2.20 o 
   0   7  19        0.81       -0.89      2.05 o 
   1   7  19       11.60       23.21      3.01 o 
   2   7  19       66.16       60.74      4.26 o 
  -4   0  20      201.51      200.62     12.89 o 
  -2   0  20      100.74      110.66      4.97 o 
   0   0  20      462.38      412.02     13.05 o 
   2   0  20      156.14      149.88      7.16 o 
   4   0  20      106.52      104.45     10.30 o 
  -5   1  20        0.03       -1.95      2.89 o 
  -4   1  20        0.18       -1.28      2.58 o 
  -3   1  20       47.18       54.68      4.57 o 
  -2   1  20       43.21       44.40      2.43 o 
  -1   1  20      655.08      634.57     13.42 o 
   0   1  20      153.19      161.27      4.49 o 
   1   1  20      142.51      158.47      4.26 o 
   2   1  20       23.86       22.94      2.04 o 
   3   1  20        0.60       -1.82      1.48 o 
   4   1  20       87.28       84.77      5.17 o 
   5   1  20       49.66       48.88      4.31 o 
  -5   2  20        3.29        0.46      5.96 o 
  -4   2  20      249.16      219.47      8.14 o 
  -3   2  20        9.72        5.91      2.39 o 
  -2   2  20       61.57       67.57      3.33 o 
  -1   2  20       11.60       20.18      1.73 o 
   0   2  20       55.55       58.48      2.61 o 
   1   2  20       36.86       45.29      2.11 o 
   2   2  20       12.66       10.89      1.76 o 
   3   2  20       15.29       12.78      2.31 o 
   4   2  20        0.15        2.49      2.31 o 
   5   2  20        9.60        9.18      3.61 o 
  -5   3  20        4.02       -0.32      7.01 o 
  -4   3  20        1.61        1.92      3.11 o 
  -3   3  20       62.49       54.75      4.01 o 
  -2   3  20        1.41        0.25      1.53 o 
  -1   3  20       67.24       68.85      3.21 o 
   0   3  20      805.58      842.18     17.24 o 
   1   3  20        0.20       -1.23      1.34 o 
   2   3  20        4.88        2.97      1.41 o 
   3   3  20        9.79        6.58      2.15 o 
   4   3  20        0.00       -2.81      2.80 o 
   5   3  20       14.68       12.56      3.45 o 
  -4   4  20        1.57        6.60      3.54 o 
  -3   4  20      111.36      121.58      5.90 o 
  -2   4  20        1.00       -2.63      1.76 o 
  -1   4  20      100.12      109.95      4.83 o 
   0   4  20      178.40      208.19      6.24 o 
   1   4  20      119.21      124.23      4.65 o 
   2   4  20      335.17      355.83      8.48 o 
   3   4  20        0.79       -0.72      2.80 o 
   4   4  20       35.81       39.80      4.47 o 
  -4   5  20        2.41       -1.51      4.79 o 
  -3   5  20        0.76       -0.96      3.19 o 
  -2   5  20        8.64        4.98      2.18 o 
  -1   5  20        0.07        1.17      1.91 o 
   0   5  20      206.24      205.72      5.89 o 
   1   5  20      579.19      612.77     14.62 o 
   2   5  20      220.57      245.35      7.40 o 
   3   5  20        0.00        3.82      5.36 o 
   4   5  20       18.55       17.11      4.83 o 
  -3   6  20        0.87       -4.84      4.25 o 
  -2   6  20      113.75       79.32      4.48 o 
  -1   6  20        0.33       -2.78      1.85 o 
   0   6  20        0.45        1.14      1.87 o 
   1   6  20        3.19       19.74      3.22 o 
   2   6  20      233.79      248.06      8.46 o 
   3   6  20        2.97        5.52      3.67 o 
  -2   7  20       24.17       22.25      3.45 o 
  -1   7  20        1.72        0.24      2.29 o 
   0   7  20        2.18       -0.27      2.33 o 
   1   7  20      149.03      142.63      6.11 o 
   2   7  20       45.07       41.36      3.78 o 
  -5   0  21      154.76      149.75     12.14 o 
  -3   0  21        4.18        3.68      3.88 o 
  -1   0  21      442.86      418.59     13.25 o 
   1   0  21       43.67       42.32      3.78 o 
   3   0  21        1.52       -1.80      2.15 o 
   5   0  21      133.23      156.95     10.59 o 
  -5   1  21       12.85       22.53      7.22 o 
  -4   1  21       11.72        7.63      3.26 o 
  -3   1  21        0.89        0.48      2.24 o 
  -2   1  21       52.29       43.49      2.56 o 
  -1   1  21     1132.65     1124.55     22.84 o 
   0   1  21       19.77       20.12      1.81 o 
   1   1  21      205.01      233.06      5.74 o 
   2   1  21        5.16        7.10      1.70 o 
   3   1  21        1.00        2.36      1.91 o 
   4   1  21       11.33       15.83      2.89 o 
   5   1  21        3.98        1.35      2.71 o 
  -5   2  21        5.02        5.32      3.86 o 
  -4   2  21      101.37      102.30      7.22 o 
  -3   2  21        0.86       -1.72      2.53 o 
  -2   2  21       72.69       68.41      3.37 o 
  -1   2  21      252.59      260.19      6.09 o 
   0   2  21      164.43      161.40      4.58 o 
   1   2  21      142.71      150.98      4.75 o 
   2   2  21       15.67        9.73      1.88 o 
   3   2  21      398.21      389.53     11.38 o 
   4   2  21        0.19       -1.99      2.20 o 
   5   2  21        8.73        3.92      3.55 o 
  -4   3  21        0.38       -5.82      3.88 o 
  -3   3  21        7.15       14.44      2.81 o 
  -2   3  21        1.05       -1.55      1.51 o 
  -1   3  21       14.70        9.19      1.68 o 
   0   3  21        9.86       14.65      1.68 o 
   1   3  21        4.34        3.19      1.58 o 
   2   3  21       17.90       14.66      1.86 o 
   3   3  21      452.89      472.47     14.78 o 
   4   3  21        7.41        8.03      3.44 o 
  -4   4  21        1.63       -3.43      3.04 o 
  -3   4  21       71.52       48.83      4.14 o 
  -2   4  21        7.19        4.97      2.06 o 
  -1   4  21        8.66        5.82      2.04 o 
   0   4  21      359.59      384.84      9.83 o 
   1   4  21      241.47      245.26      7.12 o 
   2   4  21       26.08       27.02      2.18 o 
   3   4  21       58.57       54.48      5.32 o 
   4   4  21        0.88        0.94      2.99 o 
  -3   5  21        1.91        0.07      2.48 o 
  -2   5  21        7.74        2.12      2.16 o 
  -1   5  21       10.69        7.17      2.23 o 
   0   5  21       23.24       20.58      2.34 o 
   1   5  21      138.80      138.66      5.18 o 
   2   5  21       13.63       15.20      2.69 o 
   3   5  21       67.40       84.71      6.11 o 
  -3   6  21       15.30       12.80      4.18 o 
  -2   6  21        0.65       -0.95      2.03 o 
  -1   6  21        3.66        5.98      2.29 o 
   0   6  21        0.07       -0.93      2.11 o 
   1   6  21      264.83      281.13      8.59 o 
   2   6  21        4.17        5.88      3.68 o 
   3   6  21        3.73       -4.14      3.44 o 
  -1   7  21       10.71       12.21      2.75 o 
   0   7  21       10.46       12.31      3.00 o 
   1   7  21        0.50        3.86      3.29 o 
  -4   0  22        9.59       13.09      5.10 o 
  -2   0  22      974.46     1027.25     29.78 o 
   0   0  22      591.59      617.75     18.75 o 
   2   0  22      116.88       88.22      5.68 o 
   4   0  22        1.93       -2.02      5.15 o 
  -5   1  22       15.60        9.85      5.65 o 
  -4   1  22        0.47       -0.94      2.85 o 
  -3   1  22        0.01       -1.67      2.38 o 
  -2   1  22       26.17       35.43      2.96 o 
  -1   1  22      954.86      967.36     19.91 o 
   0   1  22       62.44       52.98      2.64 o 
   1   1  22       41.72       40.96      2.44 o 
   2   1  22        3.07        1.69      1.64 o 
   3   1  22       80.99       72.57      4.83 o 
   4   1  22       19.10       16.82      3.09 o 
   5   1  22        2.52        2.11      3.53 o 
  -4   2  22        8.60        8.66      3.49 o 
  -3   2  22        6.53       11.28      2.47 o 
  -2   2  22        4.99        2.95      1.75 o 
  -1   2  22      119.46      128.16      3.83 o 
   0   2  22       62.23       63.89      2.87 o 
   1   2  22       17.06       11.97      1.77 o 
   2   2  22        2.15        2.59      1.74 o 
   3   2  22       32.98       37.21      3.56 o 
   4   2  22      139.29      165.90      7.51 o 
  -4   3  22        1.75        0.63      3.71 o 
  -3   3  22      188.34      186.92      6.61 o 
  -2   3  22        0.24       -2.42      1.61 o 
  -1   3  22       42.08       50.70      4.01 o 
   0   3  22      723.28      725.14     15.18 o 
   1   3  22       15.41       19.01      2.12 o 
   2   3  22        6.89        5.84      1.90 o 
   3   3  22       15.77       16.72      2.78 o 
   4   3  22       16.49        9.62      3.57 o 
  -4   4  22        4.24       -0.18      3.34 o 
  -3   4  22        5.26        4.84      2.51 o 
  -2   4  22        0.21       -2.89      1.93 o 
  -1   4  22        3.91        1.87      1.97 o 
   0   4  22      109.48      126.43      4.84 o 
   1   4  22        0.10       -0.30      1.68 o 
   2   4  22       21.48       29.66      2.76 o 
   3   4  22        1.18        4.63      3.14 o 
   4   4  22       16.10       16.29      3.74 o 
  -3   5  22        0.05       -3.72      2.48 o 
  -2   5  22       11.12       10.20      2.53 o 
  -1   5  22        9.98       10.84      2.74 o 
   0   5  22      151.12      166.09      7.25 o 
   1   5  22        3.59        4.86      1.98 o 
   2   5  22       19.60       19.42      2.49 o 
   3   5  22        6.34        4.78      3.09 o 
  -2   6  22        1.24       -1.77      2.30 o 
  -1   6  22        4.20       -0.01      2.13 o 
   0   6  22        3.77        5.03      2.71 o 
   1   6  22       82.97       91.48      4.40 o 
   2   6  22        1.55        3.47      2.77 o 
   0   7  22        0.17       -0.17      2.79 o 
  -3   0  23      153.92      160.23     11.20 o 
  -1   0  23       59.36       66.20      4.88 o 
   1   0  23       54.88       64.02      4.85 o 
   3   0  23        0.07       -0.90      3.09 o 
  -4   1  23       58.80       56.30      5.30 o 
  -3   1  23       20.66       22.49      3.71 o 
  -2   1  23     1191.35     1252.89     30.11 o 
  -1   1  23      344.00      370.93      8.68 o 
   0   1  23        7.41        6.35      1.59 o 
   1   1  23       45.76       38.84      2.60 o 
   2   1  23      211.32      167.06      5.61 o 
   3   1  23      117.35      108.29      5.68 o 
   4   1  23       42.20       41.36      4.03 o 
  -4   2  23       63.84       67.23      9.55 o 
  -3   2  23       83.88       90.98      4.17 o 
  -2   2  23      238.75      253.87      7.31 o 
  -1   2  23      310.10      317.47      7.24 o 
   0   2  23      358.93      339.95      8.02 o 
   1   2  23       46.10       44.29      2.79 o 
   2   2  23       11.49        9.58      2.11 o 
   3   2  23        0.34       -0.81      2.17 o 
   4   2  23       21.24       25.84      3.39 o 
  -4   3  23        5.16        5.77      4.87 o 
  -3   3  23       44.46       47.79      3.43 o 
  -2   3  23       93.93       88.35      4.18 o 
  -1   3  23       67.98       69.36      3.89 o 
   0   3  23       77.01       78.54      3.27 o 
   1   3  23       88.49       83.71      3.79 o 
   2   3  23        3.36        2.89      1.85 o 
   3   3  23       11.34        8.35      2.62 o 
   4   3  23        0.22       -3.17      2.97 o 
  -4   4  23       22.14       12.70      4.13 o 
  -3   4  23       27.29       21.94      2.77 o 
  -2   4  23        3.41        1.82      2.16 o 
  -1   4  23       45.36       38.29      3.23 o 
   0   4  23       28.36       33.65      3.04 o 
   1   4  23       68.84       68.77      4.15 o 
   2   4  23        8.60        4.30      1.87 o 
   3   4  23        3.07        4.48      3.39 o 
  -3   5  23        8.30        7.51      3.04 o 
  -2   5  23       43.78       38.36      3.43 o 
  -1   5  23       36.32       35.56      3.22 o 
   0   5  23       66.56       64.93      4.79 o 
   1   5  23        4.34        1.75      2.23 o 
   2   5  23        6.02        3.35      2.63 o 
   3   5  23       22.16       21.43      3.91 o 
  -2   6  23        2.62        4.57      2.34 o 
  -1   6  23        1.38       -3.52      2.34 o 
   0   6  23        4.43       -0.73      2.51 o 
   1   6  23       53.02       46.69      3.70 o 
   2   6  23        4.57        4.64      2.60 o 
  -4   0  24       11.71        9.12      5.39 o 
  -2   0  24      830.05      893.69     31.03 o 
   0   0  24      198.45      177.83      7.33 o 
   2   0  24      307.86      293.39     11.96 o 
   4   0  24        0.82       -1.72      3.45 o 
  -4   1  24        2.59       -0.18      3.06 o 
  -3   1  24       44.90       50.87      5.31 o 
  -2   1  24      598.60      644.87     16.74 o 
  -1   1  24      849.12      883.23     18.48 o 
   0   1  24        8.53       10.68      1.80 o 
   1   1  24       13.51       20.03      2.32 o 
   2   1  24      114.69      110.23      4.63 o 
   3   1  24        4.02       -0.89      2.31 o 
   4   1  24       21.60       25.33      3.62 o 
  -4   2  24        7.40        3.73      3.45 o 
  -3   2  24      137.81      149.23      6.67 o 
  -2   2  24      108.76      135.25      5.44 o 
  -1   2  24       53.96       57.16      2.96 o 
   0   2  24      249.30      269.75      7.32 o 
   1   2  24        1.38        1.12      1.58 o 
   2   2  24       13.25       16.34      2.34 o 
   3   2  24       16.69        8.24      2.62 o 
   4   2  24       40.60       39.70      4.04 o 
  -4   3  24       11.44       10.69      8.32 o 
  -3   3  24        1.07       11.99      2.32 o 
  -2   3  24       17.83       16.49      2.54 o 
  -1   3  24       74.51       62.94      3.79 o 
   0   3  24        1.06        1.72      1.63 o 
   1   3  24      172.27      179.71      5.74 o 
   2   3  24        0.06       -1.08      1.77 o 
   3   3  24        1.40       -0.77      2.87 o 
   4   3  24       24.13       29.13      4.69 o 
  -3   4  24        2.36        5.66      2.43 o 
  -2   4  24        0.04       -2.94      2.01 o 
  -1   4  24        0.59        0.31      1.92 o 
   0   4  24       37.21       36.93      3.69 o 
   1   4  24      122.12      136.45      5.71 o 
   2   4  24        9.87       11.28      2.35 o 
   3   4  24       42.41       52.06      5.59 o 
  -3   5  24       57.61       58.21      5.78 o 
  -2   5  24       13.34       15.27      2.61 o 
  -1   5  24        1.36       -1.17      2.42 o 
   0   5  24        0.00       -3.51      2.34 o 
   1   5  24        1.65       -1.45      2.17 o 
   2   5  24       50.84       59.86      4.57 o 
  -1   6  24        0.00       -1.65      2.48 o 
   0   6  24        2.37       -3.88      2.59 o 
   1   6  24        0.11       -2.37      2.11 o 
  -3   0  25       58.98       62.25      7.79 o 
  -1   0  25      535.34      533.38     16.79 o 
   1   0  25        0.05       -0.06      2.32 o 
   3   0  25       47.06       48.30      6.07 o 
  -4   1  25       18.61       22.27      4.12 o 
  -3   1  25       30.48       41.07      4.65 o 
  -2   1  25       14.91       25.37      2.62 o 
  -1   1  25       61.40       66.70      3.18 o 
   0   1  25       37.81       34.86      2.49 o 
   1   1  25      142.63      135.76      4.99 o 
   2   1  25       79.35       89.69      5.26 o 
   3   1  25       89.35       76.73      5.06 o 
   4   1  25        9.28        5.47      4.41 o 
  -4   2  25        9.13        5.63      4.35 o 
  -3   2  25       14.14       19.53      3.09 o 
  -2   2  25       81.50       97.63      5.57 o 
  -1   2  25       53.06       55.62      3.23 o 
   0   2  25       36.27       41.97      2.81 o 
   1   2  25      138.84      145.57      5.13 o 
   2   2  25        2.72        2.13      1.88 o 
   3   2  25        0.02       -1.36      2.28 o 
   4   2  25        0.80        1.76      3.14 o 
  -3   3  25      482.26      534.06     16.09 o 
  -2   3  25      128.37      146.74      5.97 o 
  -1   3  25      102.94      104.93      4.87 o 
   0   3  25       40.52       45.51      3.05 o 
   1   3  25       42.98       43.35      2.94 o 
   2   3  25        0.67        0.67      1.85 o 
   3   3  25       30.40       25.38      3.48 o 
  -3   4  25       34.07       40.03      3.76 o 
  -2   4  25        1.11       -0.96      2.02 o 
  -1   4  25        0.32       -3.57      2.38 o 
   0   4  25        2.80        0.28      2.41 o 
   1   4  25       21.25       24.27      2.93 o 
   2   4  25       94.13      104.64      5.27 o 
   3   4  25       77.23       81.80      7.11 o 
  -2   5  25       17.06       17.94      2.96 o 
  -1   5  25        1.36       -1.64      2.56 o 
   0   5  25        3.67        0.01      2.67 o 
   1   5  25        2.44       -0.45      3.26 o 
   2   5  25        4.28        3.33      3.72 o 
   0   6  25        0.06       -4.28      2.85 o 
  -4   0  26        0.19       -3.80      4.34 o 
  -2   0  26       93.41       87.22      7.90 o 
   0   0  26       92.13       99.61      5.53 o 
   2   0  26       29.98       24.69      3.81 o 
   4   0  26        0.27       -5.26      3.50 o 
  -4   1  26       15.45       14.29      3.90 o 
  -3   1  26        1.07        3.28      3.14 o 
  -2   1  26        0.19        4.93      2.46 o 
  -1   1  26        1.88        5.87      1.76 o 
   0   1  26       34.18       36.09      2.63 o 
   1   1  26      127.08      105.42      5.13 o 
   2   1  26       23.32       25.99      2.70 o 
   3   1  26        1.00       -2.96      2.38 o 
   4   1  26       10.45        9.38      3.07 o 
  -3   2  26       47.66       41.36      4.53 o 
  -2   2  26       17.78       22.10      2.46 o 
  -1   2  26      153.24      152.04      6.38 o 
   0   2  26       21.13       18.56      2.14 o 
   1   2  26       83.34       82.41      3.94 o 
   2   2  26        4.53       -1.45      1.81 o 
   3   2  26        0.42       -3.93      2.62 o 
  -3   3  26       92.98      103.09      6.68 o 
  -2   3  26       97.15      103.75      5.73 o 
  -1   3  26       12.29       11.93      3.73 o 
   0   3  26        3.28        4.71      2.02 o 
   1   3  26       13.83       11.84      2.13 o 
   2   3  26      162.51      183.19      6.44 o 
   3   3  26        8.24       -0.78      2.55 o 
  -3   4  26       75.41       79.90      4.81 o 
  -2   4  26        0.01       -0.54      2.35 o 
  -1   4  26        1.13       -1.74      2.90 o 
   0   4  26       39.81       39.98      5.09 o 
   1   4  26        7.58        3.89      2.33 o 
   2   4  26        0.33       -2.92      1.94 o 
  -2   5  26        4.04       -0.73      2.69 o 
  -1   5  26        0.86       -3.46      2.31 o 
   0   5  26       16.59       27.90      3.72 o 
   1   5  26       11.83        8.59      3.29 o 
  -3   0  27        1.45       -4.07      4.29 o 
  -1   0  27      192.04      198.93      8.17 o 
   1   0  27       26.75       23.52      3.86 o 
   3   0  27       17.99       11.24      6.62 o 
  -3   1  27        0.79       -2.45      3.02 o 
  -2   1  27      316.64      320.31     10.95 o 
  -1   1  27        1.07        2.16      1.77 o 
   0   1  27       21.36       22.39      2.38 o 
   1   1  27       62.96       68.98      4.28 o 
   2   1  27      243.68      223.93      7.26 o 
   3   1  27       11.15        4.65      2.65 o 
  -3   2  27       98.03      104.59      8.71 o 
  -2   2  27       31.57       27.18      2.93 o 
  -1   2  27        0.02        1.36      2.20 o 
   0   2  27      167.65      184.01      5.93 o 
   1   2  27        7.80       10.21      2.00 o 
   2   2  27       13.82       16.23      2.51 o 
   3   2  27        0.67       -3.82      2.55 o 
  -3   3  27       20.28       19.60      3.73 o 
  -2   3  27       27.69       29.04      6.40 o 
  -1   3  27        2.26       -1.57      2.32 o 
   0   3  27       47.74       46.09      3.45 o 
   1   3  27       23.06       24.24      2.57 o 
   2   3  27        1.09        2.08      2.31 o 
   3   3  27       29.94       26.57      4.43 o 
  -2   4  27       13.44       15.28      3.09 o 
  -1   4  27        0.51       -3.64      2.42 o 
   0   4  27        8.83       10.76      3.10 o 
   1   4  27       15.47       19.11      3.24 o 
   2   4  27        1.56       -1.19      2.67 o 
  -1   5  27       32.00       34.62      3.89 o 
   0   5  27        9.19        6.40      2.93 o 
   1   5  27       18.29       11.07      3.60 o 
  -2   0  28       27.80       26.35      4.01 o 
   0   0  28        0.16        0.25      2.18 o 
   2   0  28        2.10       -0.33      2.59 o 
  -3   1  28       32.79       38.61      4.86 o 
  -2   1  28        3.28       13.16      2.79 o 
  -1   1  28        2.68        1.15      1.97 o 
   0   1  28       19.66       18.32      2.31 o 
   1   1  28       32.54       27.70      2.79 o 
   2   1  28        0.55        0.05      1.83 o 
   3   1  28        6.72        4.96      2.86 o 
  -3   2  28       17.38       20.66      5.10 o 
  -2   2  28       20.55       18.61      3.15 o 
  -1   2  28        0.00       -0.38      3.16 o 
   0   2  28       60.73       68.73      4.30 o 
   1   2  28        0.08       -1.72      1.67 o 
   2   2  28        6.85        2.04      2.32 o 
   3   2  28        7.12        1.37      2.81 o 
  -2   3  28        6.14       10.90      2.95 o 
  -1   3  28        1.66        0.47      2.56 o 
   0   3  28      192.27      194.58      7.43 o 
   1   3  28        5.38       11.73      2.25 o 
   2   3  28        0.00       -0.10      2.23 o 
  -1   4  28        9.00        6.27      3.18 o 
   0   4  28       28.25       22.01      3.54 o 
   1   4  28        5.29        6.51      2.96 o 
  -3   0  29       15.99       14.16      5.46 o 
  -1   0  29      246.42      303.91     13.38 o 
   1   0  29        3.22       -1.10      2.65 o 
   3   0  29        0.17       -3.13      3.90 o 
  -3   1  29       11.54        7.81      3.72 o 
  -2   1  29        4.10        4.55      2.51 o 
  -1   1  29        1.80        0.34      2.17 o 
   0   1  29        0.54        0.35      1.77 o 
   1   1  29        2.34       -0.16      1.95 o 
   2   1  29        1.22       -3.10      2.22 o 
  -2   2  29       39.62       38.75      3.94 o 
  -1   2  29       28.52       26.61      3.92 o 
   0   2  29        5.04        4.47      2.17 o 
   1   2  29        9.88       12.89      2.50 o 
   2   2  29        0.82       -2.78      2.07 o 
  -2   3  29       19.36       17.16      3.82 o 
  -1   3  29       32.47       40.70      5.10 o 
   0   3  29        0.23        3.13      2.82 o 
   1   3  29       46.80       39.86      3.65 o 
   2   3  29        0.38       -3.51      2.34 o 
   0   4  29        1.19        0.40      3.05 o 
  -2   0  30       12.54       17.75      3.93 o 
   0   0  30        8.63        7.68      4.84 o 
   2   0  30        5.55        2.08      7.36 o 
  -2   1  30        8.69       14.96      2.99 o 
  -1   1  30        2.41        3.92      2.13 o 
   0   1  30      122.32      152.12      6.00 o 
   1   1  30       46.70       37.21      3.13 o 
   2   1  30        1.10       -2.21      2.53 o 
  -2   2  30        6.55       10.40      2.66 o 
  -1   2  30        2.14        0.99      2.36 o 
   0   2  30        0.54        2.46      2.11 o 
   1   2  30        1.36       -0.37      2.08 o 
   2   2  30        5.47        1.06      2.58 o 
  -1   3  30        2.37        0.52      2.64 o 
   0   3  30        1.01       -1.10      2.63 o 
   1   3  30       21.68       20.19      2.86 o 
  -1   0  31       22.87       33.79      4.63 o 
   1   0  31        3.02        1.88      2.99 o 
  -1   1  31        1.63        5.12      2.18 o 
   0   1  31        1.81        4.50      2.44 o 
   1   1  31        7.14        3.36      3.21 o 
  -1   2  31        0.02        1.45      2.79 o 
   0   2  31        9.90       13.54      2.61 o 
   1   2  31        3.92        1.88      2.40 o 
   0   0  32       54.79       64.03      7.17 o 
                                                 
